# Supplementary material for: Soil bacterial diversity mediated by microscale aqueous-phase processes across biomes
Source: Nat Commun. 2020 Jan 8;11:116. doi: 10.1038/s41467-019-13966-w (PMC6949233; doi:10.1038/s41467-019-13966-w)
Supplement: Supplementary file 4 — Source Data [file 41467_2019_13966_MOESM4_ESM.xlsx]

## Sheet: Figure 2
Figure 2	Lat (°N)	Lon (°E)	Soil depth (m)	Mean annual temperature class (°C)	Cell density (m-3)	Net primary productivity (gC m-2 y-1)
	-32.35	116.07	0.05	(15.0, inf]	3.18833e+13	996.5
	-32.35	116.07	0.05	(15.0, inf]	1.36569e+14	996.5
	-32.35	116.07	0.05	(15.0, inf]	2.23042e+14	996.5
	-33.09	119.03	0.05	(15.0, inf]	923500465116279	325.6
	-33.09	119.03	0.05	(15.0, inf]	1.91093e+14	325.6
	-31.48	118.29	0.05	(15.0, inf]	7.70634e+14	296.6
	-31.48	118.29	0.05	(15.0, inf]	5.5882e+14	296.6
	-31.48	118.29	0.05	(15.0, inf]	8.56465e+14	296.6
	-30.35	117.12	0.05	(15.0, inf]	2.89172e+14	284.8
	-30.35	117.12	0.05	(15.0, inf]	246453488372093	284.8
	-30.35	117.12	0.05	(15.0, inf]	240246511627907	284.8
	-30.35	117.12	0.05	(15.0, inf]	5.22291e+13	284.8
	-30.35	117.12	0.05	(15.0, inf]	1.06058e+14	284.8
	-30.35	117.12	0.05	(15.0, inf]	3.25684e+14	284.8
	-30.35	117.12	0.05	(15.0, inf]	158464284358659	284.8
	-30.35	117.12	0.05	(15.0, inf]	7.78793e+14	284.8
	-32.72	151.42	0.05	(15.0, inf]	9.09967e+14	1188.4
	-35.03	117.54	0.05	(15.0, inf]	142226867113701	1436.8
	-35.03	117.54	0.05	(15.0, inf]	1.16749e+14	1436.8
	-35.03	117.54	0.05	(15.0, inf]	2.71744e+14	1436.8
	-35.03	117.54	0.05	(15.0, inf]	1.18335e+14	1436.8
	-35.03	117.54	0.05	(15.0, inf]	1.44327e+14	1436.8
	-35.06	138.85	0.05	(0.0, 15.0]	1072795348837209	634.3
	-35.06	138.85	0.05	(0.0, 15.0]	9.91449e+14	634.3
	29.72	117.98	0.1	(15.0, inf]	197760000000000	509.9
	29.72	117.98	0.1	(15.0, inf]	3.79423e+14	509.9
	29.72	117.98	0.1	(15.0, inf]	5.16246e+14	509.9
	29.72	117.98	0.1	(15.0, inf]	5.56775e+14	509.9
	29.72	117.98	0.1	(15.0, inf]	1548736744186047	509.9
	29.72	117.98	0.1	(15.0, inf]	1744772093023256	509.9
	29.72	117.98	0.1	(15.0, inf]	2135405581395349	509.9
	29.72	117.98	0.1	(15.0, inf]	2346387906976744	509.9
	24.08	83.62	0.05	(15.0, inf]	7.18386e+14	283.6
	25.3	83.02	0.05	(15.0, inf]	1108168604651163	646.777
	25.3	83.02	0.05	(15.0, inf]	1880672093023256	646.777
	25.3	83.02	0.05	(15.0, inf]	1652270930232558	646.777
	25.3	83.02	0.05	(15.0, inf]	6.62533e+14	646.777
	25.3	83.02	0.05	(15.0, inf]	9.78572e+14	646.777
	25.3	83.02	0.05	(15.0, inf]	7.64044e+14	646.777
	25.3	83.02	0.05	(15.0, inf]	1203927906976744	646.777
	25.3	83.02	0.05	(15.0, inf]	7.97881e+14	646.777
	25.3	83.02	0.05	(15.0, inf]	9.02438e+14	646.777
	24.18	83.4	0.05	(15.0, inf]	7.47766e+14	293.2
	25.05	82.22	0.05	(15.0, inf]	4.67916e+14	211.8
	51.98	-0.62	0.115	(0.0, 15.0]	4.02829e+14	636.5
	51.98	-0.62	0.115	(0.0, 15.0]	2.06774e+14	636.5
	51.98	-0.62	0.1	(0.0, 15.0]	2.32727e+14	636.5
	51.98	-0.62	0.1	(0.0, 15.0]	3.47821e+14	636.5
	52.43	-0.37	0.025	(0.0, 15.0]	5.64035e+14	616.5
	52.43	-0.37	0.025	(0.0, 15.0]	1819241162790698	616.5
	55.97	-120.47	0.015	(0.0, 15.0]	9.94105e+14	544.1
	55.97	-120.47	0.015	(0.0, 15.0]	7.38017e+14	544.1
	55.97	-120.47	0.015	(0.0, 15.0]	2.50498e+14	544.1
	55.97	-120.47	0.015	(0.0, 15.0]	652650760004407	544.1
	55.97	-120.47	0.015	(0.0, 15.0]	4.42857e+14	544.1
	66.33	26.67	0.014	(0.0, 15.0]	5506957759535024	425.1
	66.33	26.67	0.0135	(0.0, 15.0]	4028103946111934	425.1
	66.33	26.67	0.0115	(0.0, 15.0]	3166536967919044	425.1
	69.77	26.95	0.025	(-inf, 0.0]		188.3
	69.77	26.95	0.025	(-inf, 0.0]		188.3
	67.8	29.67	0.025	(-inf, 0.0]		364.3
	67.8	29.67	0.025	(-inf, 0.0]		364.3
	70.5	27.5	0.025	(-inf, 0.0]		365.756
	70.5	27.5	0.025	(-inf, 0.0]		365.756
	69.5	27.5	0.025	(-inf, 0.0]		153.1
	69.5	27.5	0.025	(-inf, 0.0]		153.1
	52.01	5.07	0.1	(0.0, 15.0]	4776212093023256	513.361
	52.01	5.07	0.1	(0.0, 15.0]	5931661395348837	513.361
	52.01	5.07	0.1	(0.0, 15.0]	5739086511627906	513.361
	52.01	5.07	0.1	(0.0, 15.0]	5508055813953488	513.361
	52.01	5.07	0.1	(0.0, 15.0]	6355266976744186	513.361
	52.01	5.07	0.1	(0.0, 15.0]	5700630697674418	513.361
	52.01	5.07	0.1	(0.0, 15.0]	4699004651162790	513.361
	52.01	5.07	0.1	(0.0, 15.0]	4660548837209303	513.361
	52.01	5.07	0.1	(0.0, 15.0]	6432474418604650	513.361
	52.01	5.07	0.1	(0.0, 15.0]	5007242790697675	513.361
	52.01	5.07	0.1	(0.0, 15.0]	3659218604651163	513.361
	52.01	5.07	0.1	(0.0, 15.0]	3505099534883720	513.361
	52.01	5.07	0.1	(0.0, 15.0]	3543555348837210	513.361
	52.01	5.07	0.1	(0.0, 15.0]	5045698604651162	513.361
	52.01	5.07	0.1	(0.0, 15.0]	1.02352e+14	513.361
	52.01	5.07	0.1	(0.0, 15.0]	1.33412e+14	513.361
	52.01	5.07	0.1	(0.0, 15.0]	1.21284e+14	513.361
	52.01	5.07	0.1	(0.0, 15.0]	1.05606e+14	513.361
	52.01	5.07	0.1	(0.0, 15.0]	1.28383e+14	513.361
	52.01	5.07	0.1	(0.0, 15.0]	124833488372093	513.361
	52.01	5.07	0.1	(0.0, 15.0]	1.35187e+14	513.361
	52.01	5.07	0.1	(0.0, 15.0]	1.30158e+14	513.361
	52.01	5.07	0.1	(0.0, 15.0]	1.09155e+14	513.361
	52.01	5.07	0.1	(0.0, 15.0]	1.1093e+14	513.361
	52.01	5.07	0.1	(0.0, 15.0]	1.0738e+14	513.361
	52.01	5.07	0.1	(0.0, 15.0]	1.17734e+14	513.361
	52.01	5.07	0.1	(0.0, 15.0]	1.17734e+14	513.361
	52.01	5.07	0.1	(0.0, 15.0]	1.17734e+14	513.361
	68.1	86.7	0.05	(-inf, 0.0]		154.1
	68.1	86.7	0.05	(-inf, 0.0]		154.1
	62.5	89	0.05	(-inf, 0.0]		373.3
	60.5	89	0.05	(-inf, 0.0]		522.3
	59.4	90.9	0.05	(-inf, 0.0]		407.5
	56.4	93	0.05	(-inf, 0.0]		504.9
	60.28	38.45	0.05	(0.0, 15.0]	4.89196e+14	462
	58.67	43.3	0.08	(0.0, 15.0]	1239994186046512	501.5
	58.67	43.3	0.075	(0.0, 15.0]	4.00327e+14	501.5
	58.67	43.3	0.12	(0.0, 15.0]	8.20063e+14	501.5
	58.67	43.3	0.13	(0.0, 15.0]	4.10129e+14	501.5
	58.67	43.3	0.08	(0.0, 15.0]	1239994186046512	501.5
	58.67	43.3	0.12	(0.0, 15.0]	2.4349e+14	501.5
	58.67	43.3	0.065	(0.0, 15.0]	3.07009e+14	501.5
	58.67	43.3	0.075	(0.0, 15.0]	4.00262e+14	501.5
	58.67	43.3	0.14	(0.0, 15.0]	180346453494907	501.5
	58.67	43.3	0.07	(0.0, 15.0]	8.20536e+14	501.5
	58.67	43.3	0.08	(0.0, 15.0]	4.10031e+14	501.5
	58.67	43.3	0.08	(0.0, 15.0]	1186538837143954	501.5
	58.67	43.3	0.105	(0.0, 15.0]	3.49175e+14	501.5
	58.8	43.98	0.1	(0.0, 15.0]	1079825581452558	529.4
	58.8	43.98	0.1	(0.0, 15.0]	1079882790697674	529.4
	58.67	43.28	0.11	(0.0, 15.0]	7.8499e+14	507.4
	56.87	37.97	0.05	(0.0, 15.0]	8.92632e+14	455.8
	56.42	32.92	0.065	(0.0, 15.0]	2.10029e+14	565.8
	56.47	32.93	0.09	(0.0, 15.0]	821666666600000	559.3
	56.47	32.93	0.07	(0.0, 15.0]	4231666666000000	559.3
	56.17	39.37	0.05	(0.0, 15.0]	5.69876e+14	472.5
	56.03	39.22	0.075	(0.0, 15.0]	1373046511698140	523.4
	55.42	36.42	0.04	(0.0, 15.0]	2105860465653488	556
	55.42	36.42	0.0875	(0.0, 15.0]	2208992248706976	556
	54.83	37.57	0.0575	(0.0, 15.0]	9.27762e+14	430.7
	54.83	37.62	0.05	(0.0, 15.0]	2062046511627907	439.3
	53.57	35.78	0.05	(0.0, 15.0]	1052025193854186	576.9
	53.57	35.78	0.05	(0.0, 15.0]	2530434107969768	576.9
	53.57	35.75	0.05	(0.0, 15.0]	2133846898593024	536.6
	44.68	37.65	0.09	(0.0, 15.0]	2043145348737907	789.2
	44.68	37.65	0.045	(0.0, 15.0]	2251375968891628	789.2
	44.68	37.65	0.045	(0.0, 15.0]	1770914728782790	789.2
	58.67	43.3	0.19	(0.0, 15.0]	2.61665e+14	501.5
	58.67	43.3	0.155	(0.0, 15.0]	508776976744186	501.5
	58.67	43.3	0.195	(0.0, 15.0]	2.99616e+14	501.5
	58.67	43.3	0.195	(0.0, 15.0]	3.00567e+14	501.5
	58.8	43.98	0.18	(0.0, 15.0]	867436046511628	529.4
	55.69	36.72	0.0325	(0.0, 15.0]	3274909767441860	519.1
	55.69	36.72	0.105	(0.0, 15.0]	3.14419e+14	519.1
	58.67	43.31	0.12	(0.0, 15.0]	2.46089e+14	514.7
	58.67	43.31	0.065	(0.0, 15.0]	3.08701e+14	514.7
	53.67	35.79	0.05	(0.0, 15.0]	2611322325581396	491.6
	53.67	35.79	0.15	(0.0, 15.0]	4.2104e+14	491.6
	-34.42	150.67	0.05	(15.0, inf]	9.04026e+14	1590.5
	-36.33	145.7	0.05	(15.0, inf]	7.76052e+14	445.4
	-38.2	147.32	0.05	(0.0, 15.0]	5.67314e+14	1126.5
	-35.88	140.05	0.05	(15.0, inf]	1583677674418605	463.6
	-28.2	152.1	0.05	(15.0, inf]		426.5
	-28.2	152.1	0.05	(15.0, inf]		426.5
	-28.2	152.1	0.05	(15.0, inf]		426.5
	-28.2	152.1	0.0125	(15.0, inf]		426.5
	-28.2	152.1	0.0125	(15.0, inf]		426.5
	-28.2	152.1	0.0125	(15.0, inf]		426.5
	-28.2	152.1	0.0375	(15.0, inf]		426.5
	-28.2	152.1	0.0375	(15.0, inf]		426.5
	-28.2	152.1	0.0375	(15.0, inf]		426.5
	-28.2	152.1	0.05	(15.0, inf]		426.5
	-28.2	152.1	0.05	(15.0, inf]		426.5
	-28.2	152.1	0.05	(15.0, inf]		426.5
	-28.2	152.1	0.0125	(15.0, inf]		426.5
	-28.2	152.1	0.0125	(15.0, inf]		426.5
	-28.2	152.1	0.0125	(15.0, inf]		426.5
	-28.2	152.1	0.0375	(15.0, inf]		426.5
	-28.2	152.1	0.0375	(15.0, inf]		426.5
	-28.2	152.1	0.0375	(15.0, inf]		426.5
	-28.2	152.1	0.075	(15.0, inf]		426.5
	-28.2	152.1	0.075	(15.0, inf]		426.5
	-28.2	152.1	0.075	(15.0, inf]		426.5
	-28.2	152.1	0.075	(15.0, inf]		426.5
	-28.2	152.1	0.075	(15.0, inf]		426.5
	-28.2	152.1	0.075	(15.0, inf]		426.5
	-36.1	146.49	0.0125	(0.0, 15.0]	5.49523e+14	536.7
	-36.1	146.49	0.05	(0.0, 15.0]	2.83343e+14	536.7
	-36.1	146.49	0.0125	(0.0, 15.0]	7.43018e+14	536.7
	-36.1	146.49	0.05	(0.0, 15.0]	2.69209e+14	536.7
	-36.1	146.49	0.0125	(0.0, 15.0]	7.85082e+14	536.7
	-36.1	146.49	0.05	(0.0, 15.0]	2.41279e+14	536.7
	-36.1	146.49	0.1625	(0.0, 15.0]	1.36063e+14	536.7
	-36.1	146.49	0.1625	(0.0, 15.0]	1.39065e+14	536.7
	-36.1	146.49	0.1625	(0.0, 15.0]	1.27726e+14	536.7
	-34.86	138.62	0.05	(15.0, inf]	2102171627906976	452.8
	51.98	-0.62	0.05	(0.0, 15.0]	1.46611e+14	636.5
	51.98	-0.62	0.05	(0.0, 15.0]	3.2468e+14	636.5
	51.98	-0.62	0.05	(0.0, 15.0]	5.84424e+14	636.5
	51.98	-0.62	0.05	(0.0, 15.0]		636.5
	51.98	-0.62	0.05	(0.0, 15.0]	7.21512e+14	636.5
	51.82	-0.35	0.05	(0.0, 15.0]	1283604651162791	828.8
	51.82	-0.35	0.05	(0.0, 15.0]	4.38281e+14	828.8
	51.82	-0.35	0.05	(0.0, 15.0]	1304327906976744	828.8
	51.82	-0.35	0.05	(0.0, 15.0]	6.31595e+14	828.8
	51.82	-0.35	0.05	(0.0, 15.0]	4.79419e+14	828.8
	51.82	-0.35	0.05	(0.0, 15.0]	4.07351e+14	828.8
	51.82	-0.35	0.05	(0.0, 15.0]	4.89626e+14	828.8
	51.82	-0.35	0.05	(0.0, 15.0]	8.81512e+14	828.8
	51.82	-0.35	0.05	(0.0, 15.0]	1842823255813954	828.8
	51.82	-0.35	0.05	(0.0, 15.0]	3.86628e+14	828.8
	51.82	-0.35	0.05	(0.0, 15.0]	3018172093023256	828.8
	51.82	-0.35	0.05	(0.0, 15.0]	6.9593e+14	828.8
	51.82	-0.35	0.05	(0.0, 15.0]	2067067441860465	828.8
	51.42	-0.54	0.05	(0.0, 15.0]	5.9532e+14	705.9
	51.42	-0.54	0.05	(0.0, 15.0]	1114494418604651	705.9
	52.42	-1.97	0.05	(0.0, 15.0]	8.6064e+14	615.954
	51.9	-1.17	0.05	(0.0, 15.0]	3147418604651162	433.916
	51.9	-1.17	0.05	(0.0, 15.0]	2961129767441860	433.916
	51.8	-0.35	0.05	(0.0, 15.0]	4.9002e+14	683.7
	-28.85	153.46	0.01	(15.0, inf]	5178026511627907	1860.1
	-28.85	153.46	0.01	(15.0, inf]	4833933488372094	1860.1
	-28.85	153.46	0.01	(15.0, inf]	6253317209302326	1860.1
	-28.85	153.46	0.06	(15.0, inf]	2243737674418605	1860.1
	-28.85	153.46	0.06	(15.0, inf]	3140388837209302	1860.1
	-28.85	153.46	0.06	(15.0, inf]	5327162790697675	1860.1
	32.13	116.92	0.05	(15.0, inf]	2.69012e+14	468.2
	32.13	116.92	0.15	(15.0, inf]	1.01023e+14	468.2
	32.13	116.92	0.25	(15.0, inf]	8.04819e+13	468.2
	32.13	117.17	0.05	(15.0, inf]	3.78633e+14	440.4
	32.13	117.17	0.15	(15.0, inf]	4.06852e+13	440.4
	32.13	117.17	0.25	(15.0, inf]	2.47616e+13	440.4
	32.13	116.92	0.35	(15.0, inf]	5.92636e+12	468.2
	32.13	116.92	0.45	(15.0, inf]	7.88205e+12	468.2
	32.13	117.17	0.35	(15.0, inf]	2.9528e+12	440.4
	32.13	117.17	0.45	(15.0, inf]	1.70008e+12	440.4
	48.3	14.3	0.05	(0.0, 15.0]	4.83109e+14	521.906
	48.3	14.3	0.15	(0.0, 15.0]	3.64668e+14	521.906
	48.3	14.3	0.25	(0.0, 15.0]	2.77766e+14	521.906
	-24.35	150.5	0.05	(15.0, inf]	7.54453e+14	468.9
	-24.35	150.5	0.05	(15.0, inf]	8.70523e+14	468.9
	-24.35	150.5	0.05	(15.0, inf]	8.64886e+14	468.9
	-24.35	150.5	0.05	(15.0, inf]	9.59068e+14	468.9
	-34.34	138.92	0.0125	(15.0, inf]	2614429069767442	442
	-34.34	138.92	0.05	(15.0, inf]	8.75127e+14	442
	-34.34	138.92	0.0125	(15.0, inf]	1819825581395349	442
	-34.34	138.92	0.05	(15.0, inf]	746289534883721	442
	-34.34	138.92	0.0125	(15.0, inf]	1951239534883721	442
	-34.34	138.92	0.05	(15.0, inf]	6.62867e+14	442
	-34.34	138.92	0.0125	(15.0, inf]	1435890697674418	442
	-34.34	138.92	0.05	(15.0, inf]	6.20029e+14	442
	-34.34	138.92	0.0125	(15.0, inf]	1779563953488372	442
	-34.34	138.92	0.05	(15.0, inf]	6.03924e+14	442
	-34.34	138.92	0.0125	(15.0, inf]	1390475581395349	442
	-34.34	138.92	0.05	(15.0, inf]	668343023255814	442
	-34.34	138.92	0.0125	(15.0, inf]	1653303488372093	442
	-34.34	138.92	0.05	(15.0, inf]	6.25505e+14	442
	-34.34	138.92	0.0125	(15.0, inf]	2208913953488372	442
	-34.34	138.92	0.05	(15.0, inf]	9.09913e+14	442
	-34.34	138.92	0.0125	(15.0, inf]	2361908139534884	442
	-34.34	138.92	0.05	(15.0, inf]	7.64971e+14	442
	48.2	16.75	0.05	(0.0, 15.0]		541.5
	48.2	16.75	0.05	(0.0, 15.0]		541.5
	48.2	16.75	0.05	(0.0, 15.0]		541.5
	48.2	16.75	0.05	(0.0, 15.0]		541.5
	48.2	16.75	0.05	(0.0, 15.0]		541.5
	48.2	16.75	0.05	(0.0, 15.0]		541.5
	48.2	16.75	0.05	(0.0, 15.0]		541.5
	48.2	16.75	0.05	(0.0, 15.0]		541.5
	48.2	16.75	0.05	(0.0, 15.0]		541.5
	48.2	16.75	0.05	(0.0, 15.0]		541.5
	48.2	16.75	0.05	(0.0, 15.0]		541.5
	48.2	16.75	0.05	(0.0, 15.0]		541.5
	48.2	16.75	0.05	(0.0, 15.0]		541.5
	48.2	16.75	0.05	(0.0, 15.0]		541.5
	48.2	16.75	0.05	(0.0, 15.0]		541.5
	48.2	16.75	0.25	(0.0, 15.0]		541.5
	48.2	16.75	0.25	(0.0, 15.0]		541.5
	48.2	16.75	0.25	(0.0, 15.0]		541.5
	48.2	16.75	0.25	(0.0, 15.0]		541.5
	48.2	16.75	0.25	(0.0, 15.0]		541.5
	48.2	16.75	0.25	(0.0, 15.0]		541.5
	48.2	16.75	0.25	(0.0, 15.0]		541.5
	48.2	16.75	0.25	(0.0, 15.0]		541.5
	48.2	16.75	0.25	(0.0, 15.0]		541.5
	48.2	16.75	0.25	(0.0, 15.0]		541.5
	48.2	16.75	0.25	(0.0, 15.0]		541.5
	48.2	16.75	0.25	(0.0, 15.0]		541.5
	48.2	16.75	0.25	(0.0, 15.0]		541.5
	48.2	16.75	0.25	(0.0, 15.0]		541.5
	48.2	16.75	0.25	(0.0, 15.0]		541.5
	24.05	90.35	0.075	(15.0, inf]	3.92418e+14	396.1
	24.05	90.35	0.075	(15.0, inf]	990546046511628	396.1
	24.05	90.35	0.075	(15.0, inf]	6.52421e+14	396.1
	24.05	90.35	0.075	(15.0, inf]	8.49384e+14	396.1
	51.08	2.65	0.15	(0.0, 15.0]	1570376744186046	655.3
	50.91	4.44	0.15	(0.0, 15.0]	6.71023e+14	512.909
	51.23	3.1	0.15	(0.0, 15.0]	1661592093023256	497.107
	50.92	3.42	0.15	(0.0, 15.0]	6.76395e+14	695.2
	50.67	4.43	0.15	(0.0, 15.0]	6.91754e+14	617.4
	50.87	3.75	0.15	(0.0, 15.0]	2.28023e+14	703.9
	51.28	3.62	0.15	(0.0, 15.0]	7760777674418604	650.6
	51.28	3.62	0.15	(0.0, 15.0]	3626661395348838	650.6
	50.5	4.47	0.15	(0.0, 15.0]	1866671627906977	635
	51.03	4.53	0.15	(0.0, 15.0]	3.76163e+13	809.9
	51.16	5	0.15	(0.0, 15.0]	4.53334e+14	508.324
	50.83	4.76	0.15	(0.0, 15.0]	2.64684e+14	670.8
	51.16	2.97	0.15	(0.0, 15.0]	1793051860465116	732.3
	51.03	2.87	0.15	(0.0, 15.0]	4.71756e+14	473.181
	51	3.81	0.15	(0.0, 15.0]	1070758837209302	788.3
	51.32	4.92	0.15	(0.0, 15.0]	9.48942e+13	521.112
	50.81	5.34	0.05	(0.0, 15.0]	1980308139534884	655.5
	50.81	5.34	0.05	(0.0, 15.0]	2020395348837209	655.5
	50.81	5.34	0.05	(0.0, 15.0]	1.01109e+14	655.5
	50.81	5.34	0.05	(0.0, 15.0]	5.85273e+14	655.5
	50.81	5.34	0.05	(0.0, 15.0]	1.52331e+14	655.5
	50.81	5.34	0.05	(0.0, 15.0]	7.56205e+14	655.5
	50.81	5.34	0.05	(0.0, 15.0]	3.42184e+14	655.5
	50.81	5.34	0.05	(0.0, 15.0]	1285356279069768	655.5
	50.81	5.34	0.05	(0.0, 15.0]	2.43089e+14	655.5
	50.81	5.34	0.05	(0.0, 15.0]	5.69238e+14	655.5
	50.81	5.34	0.05	(0.0, 15.0]	1.70932e+14	655.5
	50.81	5.34	0.05	(0.0, 15.0]	4.19473e+14	655.5
	50.81	5.34	0.05	(0.0, 15.0]	154896976744186	655.5
	51.45	4.74	0.05	(0.0, 15.0]	4.05246e+14	734.9
	-3.08	37.23	0.05	(0.0, 15.0]	1.2197e+14	517.1
	-3.08	37.23	0.05	(0.0, 15.0]	1.85129e+14	517.1
	-3.08	37.23	0.05	(0.0, 15.0]	2.31126e+14	517.1
	-3.08	37.23	0.05	(0.0, 15.0]	2.46687e+14	517.1
	-3.08	37.23	0.05	(0.0, 15.0]	2.71859e+14	517.1
	-23.67	-50.87	0.025	(15.0, inf]	5.78573e+14	1005.5
	-23.67	-50.87	0.025	(15.0, inf]	9.57541e+14	1005.5
	-23.67	-50.87	0.025	(15.0, inf]	4.69584e+14	1005.5
	-23.67	-50.87	0.025	(15.0, inf]	1009543720930232	1005.5
	-23.67	-50.87	0.025	(15.0, inf]	3.76166e+14	1005.5
	-23.67	-50.87	0.025	(15.0, inf]	9.65326e+14	1005.5
	-23.67	-50.87	0.025	(15.0, inf]	4.59308e+14	1005.5
	-23.67	-50.87	0.025	(15.0, inf]	9.00555e+14	1005.5
	-23.67	-50.87	0.025	(15.0, inf]	4.80172e+14	1005.5
	-23.67	-50.87	0.025	(15.0, inf]	9.52247e+14	1005.5
	-23.67	-50.87	0.025	(15.0, inf]	5.34666e+14	1005.5
	-23.67	-50.87	0.025	(15.0, inf]	8.46061e+14	1005.5
	-23.67	-50.87	0.075	(15.0, inf]	2.51512e+14	1005.5
	-23.67	-50.87	0.075	(15.0, inf]	3.68788e+14	1005.5
	-23.67	-50.87	0.075	(15.0, inf]	4.67093e+14	1005.5
	-23.67	-50.87	0.075	(15.0, inf]	4.43235e+14	1005.5
	-23.67	-50.87	0.075	(15.0, inf]	2.51512e+14	1005.5
	-23.67	-50.87	0.075	(15.0, inf]	6.41858e+14	1005.5
	-23.67	-50.87	0.075	(15.0, inf]	4.64793e+14	1005.5
	-23.67	-50.87	0.075	(15.0, inf]	6.70602e+14	1005.5
	-23.67	-50.87	0.075	(15.0, inf]	5.00724e+14	1005.5
	-23.67	-50.87	0.075	(15.0, inf]	7.71207e+14	1005.5
	-23.67	-50.87	0.075	(15.0, inf]	3.35445e+14	1005.5
	-23.67	-50.87	0.075	(15.0, inf]	5.55625e+14	1005.5
	-23.67	-50.87	0.15	(15.0, inf]	5.43506e+14	1005.5
	-23.67	-50.87	0.15	(15.0, inf]	6.64779e+14	1005.5
	-23.67	-50.87	0.15	(15.0, inf]	5.55959e+14	1005.5
	-23.67	-50.87	0.15	(15.0, inf]	4.81831e+14	1005.5
	-23.67	-50.87	0.15	(15.0, inf]	2.74273e+14	1005.5
	-23.67	-50.87	0.15	(15.0, inf]	4.81831e+14	1005.5
	-23.67	-50.87	0.15	(15.0, inf]	4.74419e+14	1005.5
	-23.67	-50.87	0.15	(15.0, inf]	5.2868e+14	1005.5
	-23.67	-50.87	0.15	(15.0, inf]	4.49808e+14	1005.5
	-23.67	-50.87	0.15	(15.0, inf]	6.72192e+14	1005.5
	-23.67	-50.87	0.15	(15.0, inf]	4.02663e+14	1005.5
	-23.67	-50.87	0.15	(15.0, inf]	5.0407e+14	1005.5
	-22.75	-43.68	0.0125	(15.0, inf]	947903023255814	965
	-22.75	-43.68	0.0375	(15.0, inf]	1060452558139535	965
	-22.75	-43.68	0.075	(15.0, inf]	1067722325581395	965
	-22.75	-43.68	0.1	(15.0, inf]	8.84604e+14	965
	-22.75	-43.68	0.1	(15.0, inf]	1086816744186046	965
	-22.75	-43.68	0.1	(15.0, inf]	9.66616e+14	965
	-22.75	-43.68	0.1	(15.0, inf]	1004804651162791	965
	-22.75	-43.68	0.1	(15.0, inf]	6.36376e+14	965
	-22.75	-43.68	0.1	(15.0, inf]	8.46415e+14	965
	-22.75	-43.68	0.1	(15.0, inf]	1.89736e+14	965
	-22.75	-43.68	0.1	(15.0, inf]	5.57494e+14	965
	-22.75	-43.68	0.15	(15.0, inf]	9.4634e+14	965
	-22.68	-47	0.05	(15.0, inf]	2.70523e+14	852.9
	-22.68	-47	0.05	(15.0, inf]	3.08888e+14	852.9
	-22.68	-47	0.05	(15.0, inf]	3.93488e+14	852.9
	-22.68	-47	0.05	(15.0, inf]	4.45298e+14	852.9
	-22.68	-47	0.05	(15.0, inf]	3.03314e+14	852.9
	-22.68	-47	0.15	(15.0, inf]	1.94121e+14	852.9
	-22.68	-47	0.15	(15.0, inf]	2.29535e+14	852.9
	-22.68	-47	0.15	(15.0, inf]	2.32158e+14	852.9
	-22.68	-47	0.15	(15.0, inf]	2.78721e+14	852.9
	-22.68	-47	0.15	(15.0, inf]	2.15763e+14	852.9
	53.95	-112.03	0.075	(0.0, 15.0]	6.85674e+14	487.3
	53.95	-112.03	0.075	(0.0, 15.0]	7.57875e+14	487.3
	53.95	-112.03	0.075	(0.0, 15.0]	4.71946e+13	487.3
	42.25	-82.96	0.1	(0.0, 15.0]	165900000000000	358.3
	42.25	-82.96	0.1	(0.0, 15.0]	135900000000000	358.3
	42.25	-82.96	0.1	(0.0, 15.0]	154800000000000	358.3
	42.25	-82.96	0.1	(0.0, 15.0]	151200000000000	358.3
	42.25	-82.96	0.1	(0.0, 15.0]	162900000000000	358.3
	42.25	-82.96	0.1	(0.0, 15.0]	141300000000000	358.3
	42.25	-82.96	0.1	(0.0, 15.0]	99300000000000	358.3
	42.25	-82.96	0.1	(0.0, 15.0]	130200000000000	358.3
	42.25	-82.96	0.1	(0.0, 15.0]	115200000000000	358.3
	42.25	-82.96	0.1	(0.0, 15.0]	130200000000000	358.3
	42.25	-82.96	0.1	(0.0, 15.0]	114000000000000	358.3
	42.25	-82.96	0.1	(0.0, 15.0]	132900000000000	358.3
	45.05	-75.07	0.1	(0.0, 15.0]	4.69741e+14	574.1
	45.05	-75.07	0.1	(0.0, 15.0]	3.34148e+14	574.1
	42.09	-80.05	0.1	(0.0, 15.0]	6.42698e+14	599.7
	42.09	-80.05	0.1	(0.0, 15.0]	6.07808e+14	599.7
	55.5	-119.7	0.075	(0.0, 15.0]	622943023255814	598.3
	55.5	-119.7	0.075	(0.0, 15.0]	1094295348837209	598.3
	55.5	-119.7	0.075	(0.0, 15.0]	9.27072e+14	598.3
	55.5	-119.7	0.075	(0.0, 15.0]	6.14732e+14	598.3
	55.5	-119.7	0.075	(0.0, 15.0]	7.73113e+14	598.3
	53.3	-114.3	0.075	(0.0, 15.0]	7.08071e+14	480.8
	53.3	-114.3	0.075	(0.0, 15.0]	1070747441860465	480.8
	53.3	-114.3	0.075	(0.0, 15.0]	5.63786e+14	480.8
	53.3	-114.3	0.075	(0.0, 15.0]	1163969767441860	480.8
	53.3	-114.3	0.075	(0.0, 15.0]	1594730232558140	480.8
	53.3	-114.3	0.075	(0.0, 15.0]	8.60212e+14	480.8
	53.3	-114.3	0.075	(0.0, 15.0]	4.813e+14	480.8
	53.3	-114.3	0.075	(0.0, 15.0]	7.31376e+14	480.8
	53.3	-114.3	0.075	(0.0, 15.0]	578973488372093	480.8
	53.3	-114.3	0.075	(0.0, 15.0]	4.86799e+14	480.8
	53.3	-114.3	0.075	(0.0, 15.0]	7.40018e+14	480.8
	53.3	-114.3	0.075	(0.0, 15.0]	6.90002e+14	480.8
	49.8	-113	0.075	(0.0, 15.0]	1237460465116279	465.4
	49.8	-113	0.075	(0.0, 15.0]	1125630232558139	465.4
	49.8	-113	0.075	(0.0, 15.0]	1182023255813954	465.4
	49.8	-113	0.075	(0.0, 15.0]	1488839534883721	465.4
	49.8	-113	0.075	(0.0, 15.0]	1078795348837209	465.4
	49.8	-113	0.075	(0.0, 15.0]	1283339534883721	465.4
	49.8	-113	0.075	(0.0, 15.0]	1492344186046512	465.4
	49.8	-113	0.075	(0.0, 15.0]	1136781395348837	465.4
	49.8	-113	0.075	(0.0, 15.0]	1195723255813954	465.4
	49.8	-113	0.075	(0.0, 15.0]	1266134883720930	465.4
	49.8	-113	0.075	(0.0, 15.0]	1273462790697674	465.4
	49.8	-113	0.075	(0.0, 15.0]	1263586046511628	465.4
	38.9	-92.4	0.075	(0.0, 15.0]	7.02576e+14	531.9
	38.9	-92.4	0.075	(0.0, 15.0]	6.43761e+14	531.9
	38.9	-92.4	0.075	(0.0, 15.0]	1152422325581395	531.9
	38.9	-92.4	0.075	(0.0, 15.0]	653660465116279	531.9
	38.9	-92.4	0.075	(0.0, 15.0]	1041489302325582	531.9
	38.9	-92.4	0.075	(0.0, 15.0]	6.58319e+14	531.9
	38.9	-92.4	0.075	(0.0, 15.0]	8.91832e+14	531.9
	38.9	-92.4	0.075	(0.0, 15.0]	4.60328e+14	531.9
	38.9	-92.4	0.075	(0.0, 15.0]	9.63167e+14	531.9
	38.9	-92.4	0.075	(0.0, 15.0]	2.79807e+14	531.9
	38.9	-92.4	0.075	(0.0, 15.0]	7.72455e+14	531.9
	38.9	-92.4	0.075	(0.0, 15.0]	1226377674418604	531.9
	38.9	-92.4	0.075	(0.0, 15.0]	8.15838e+14	531.9
	38.9	-92.4	0.075	(0.0, 15.0]	817293953488372	531.9
	38.9	-92.4	0.075	(0.0, 15.0]	9.9898e+14	531.9
	38.9	-92.4	0.075	(0.0, 15.0]	8.00698e+14	531.9
	38.9	-92.4	0.075	(0.0, 15.0]	8.42043e+14	531.9
	38.9	-92.4	0.075	(0.0, 15.0]	8.23991e+14	531.9
	38.3	-96.3	0.075	(0.0, 15.0]	7.61171e+14	299
	38.3	-96.3	0.075	(0.0, 15.0]	1017748837209302	299
	41	-84	0.075	(0.0, 15.0]	9.57065e+14	496.1
	41	-84	0.075	(0.0, 15.0]	871101395348837	496.1
	41	-84	0.075	(0.0, 15.0]	1098830465116279	496.1
	41	-84	0.075	(0.0, 15.0]	7.69151e+14	496.1
	33.6	-101.8	0.075	(15.0, inf]	1082297674418604	212.3
	41.8	-104.7	0.075	(0.0, 15.0]	1559229069767442	238.3
	41.8	-104.7	0.075	(0.0, 15.0]	1473134651162790	238.3
	41.8	-104.7	0.075	(0.0, 15.0]	695327441860465	238.3
	41.8	-104.7	0.075	(0.0, 15.0]	9.26008e+14	238.3
	41.2	-103	0.075	(0.0, 15.0]	7.94816e+14	254.4
	41.2	-103	0.075	(0.0, 15.0]	821896976744186	254.4
	38.6	-101.7	0.075	(0.0, 15.0]	1645618604651163	258.5
	38.6	-101.7	0.075	(0.0, 15.0]	1353600000000000	258.5
	38.6	-101.7	0.075	(0.0, 15.0]	1447702325581395	258.5
	38.6	-101.7	0.075	(0.0, 15.0]	1518697674418605	258.5
	38.6	-101.7	0.075	(0.0, 15.0]	1283609302325582	258.5
	38.6	-101.7	0.075	(0.0, 15.0]	1437655813953488	258.5
	38.6	-101.7	0.075	(0.0, 15.0]	1440669767441860	258.5
	38.6	-101.7	0.075	(0.0, 15.0]	1358288372093023	258.5
	38.6	-101.7	0.075	(0.0, 15.0]	1704893023255814	258.5
	40.2	-88.3	0.075	(0.0, 15.0]	3.10425e+14	416.4
	40.2	-88.3	0.075	(0.0, 15.0]	533410000000000	416.4
	40.2	-88.3	0.075	(0.0, 15.0]	4.85908e+14	416.4
	40.2	-88.3	0.075	(0.0, 15.0]	6.29321e+14	416.4
	40.2	-88.3	0.075	(0.0, 15.0]	5.01944e+14	416.4
	40.2	-88.3	0.075	(0.0, 15.0]	4.08756e+14	416.4
	40.2	-88.3	0.075	(0.0, 15.0]	5.71532e+14	416.4
	40.2	-88.3	0.075	(0.0, 15.0]	5.27964e+14	416.4
	40.2	-88.3	0.075	(0.0, 15.0]	5.18585e+14	416.4
	40.2	-88.3	0.075	(0.0, 15.0]	5.42487e+14	416.4
	40.2	-88.3	0.075	(0.0, 15.0]	6.6109e+14	416.4
	40.2	-88.3	0.075	(0.0, 15.0]	1128541860465116	416.4
	40.2	-88.3	0.075	(0.0, 15.0]	9.19474e+14	416.4
	40.2	-88.3	0.075	(0.0, 15.0]	1090419534883721	416.4
	40.2	-88.3	0.075	(0.0, 15.0]	1171505116279070	416.4
	40.8	-82	0.075	(0.0, 15.0]	9.20513e+14	618.1
	40.8	-82	0.075	(0.0, 15.0]	8.93492e+14	618.1
	40.8	-82	0.075	(0.0, 15.0]	8.97996e+14	618.1
	40.8	-82	0.075	(0.0, 15.0]	5.40118e+14	618.1
	58.38	-116.03	0.0375	(-inf, 0.0]	5.58661e+14	424.5
	58.38	-116.03	0.0375	(-inf, 0.0]	7.54526e+14	424.5
	58.38	-116.03	0.0375	(-inf, 0.0]	4.71513e+14	424.5
	58.38	-116.03	0.0375	(-inf, 0.0]	631606511627907	424.5
	58.38	-116.03	0.0375	(-inf, 0.0]	8.67977e+14	424.5
	58.38	-116.03	0.0375	(-inf, 0.0]	6.55279e+14	424.5
	53.09	-114.45	0.025	(0.0, 15.0]	7.15349e+14	522.5
	53.09	-114.45	0.025	(0.0, 15.0]	1073023255813954	522.5
	53.09	-114.45	0.025	(0.0, 15.0]	4.76959e+14	522.5
	53.09	-114.45	0.025	(0.0, 15.0]	5.06646e+14	522.5
	53.09	-114.45	0.025	(0.0, 15.0]	4.02384e+14	522.5
	53.09	-114.45	0.025	(0.0, 15.0]	9.98448e+14	522.5
	53.09	-114.45	0.025	(0.0, 15.0]	2.98122e+14	522.5
	53.09	-114.45	0.025	(0.0, 15.0]	3.72518e+14	522.5
	45.43	-73.93	0.05	(0.0, 15.0]	2.48145e+14	539.3
	45.43	-73.93	0.05	(0.0, 15.0]	3.386e+14	539.3
	45.43	-73.93	0.05	(0.0, 15.0]	3.08964e+14	539.3
	45.43	-73.93	0.15	(0.0, 15.0]	3.61585e+14	539.3
	45.43	-73.93	0.15	(0.0, 15.0]	3.6988e+14	539.3
	45.43	-73.93	0.15	(0.0, 15.0]	3.68651e+14	539.3
	26.58	106.67	0.1	(15.0, inf]	4.08117e+14	703.011
	26.58	106.67	0.1	(15.0, inf]	3.19695e+14	703.011
	26.58	106.67	0.1	(15.0, inf]	1442244186046512	703.011
	46.25	126.29	0.1	(0.0, 15.0]	1.64348e+14	256.9
	46.25	126.29	0.1	(0.0, 15.0]	3.59602e+14	256.9
	46.25	126.29	0.1	(0.0, 15.0]	3.40539e+14	256.9
	46.25	126.29	0.1	(0.0, 15.0]	4.02639e+14	256.9
	46.25	126.29	0.1	(0.0, 15.0]	2.8306e+14	256.9
	46.25	126.29	0.1	(0.0, 15.0]	4.94778e+14	256.9
	46.25	126.29	0.1	(0.0, 15.0]	5.41281e+14	256.9
	46.25	126.29	0.1	(0.0, 15.0]	3.19165e+14	256.9
	46.25	126.29	0.1	(0.0, 15.0]	225293023255814	256.9
	46.25	126.29	0.1	(0.0, 15.0]	3.98595e+14	256.9
	46.25	126.29	0.1	(0.0, 15.0]	4.48564e+14	256.9
	46.25	126.29	0.1	(0.0, 15.0]	6.98986e+13	256.9
	46.25	126.29	0.1	(0.0, 15.0]	208540465116279	256.9
	46.25	126.29	0.1	(0.0, 15.0]	2.65153e+14	256.9
	46.25	126.29	0.1	(0.0, 15.0]	3.90797e+14	256.9
	46.25	126.29	0.1	(0.0, 15.0]	321186976744186	256.9
	29	119	0.1	(15.0, inf]	5.7493e+13	449.1
	29	119	0.1	(15.0, inf]	2.27831e+14	449.1
	29	119	0.1	(15.0, inf]	4.71565e+14	449.1
	29	119	0.1	(15.0, inf]	6.98173e+14	449.1
	29	119	0.1	(15.0, inf]	1011632558139535	449.1
	29	119	0.1	(15.0, inf]	1024476744186046	449.1
	29	119	0.1	(15.0, inf]	942824418604651	449.1
	29	119	0.1	(15.0, inf]	9.96342e+14	449.1
	35	114.4	0.075	(0.0, 15.0]	382626976744186	352.4
	35	114.4	0.075	(0.0, 15.0]	1280280000000000	352.4
	35	114.4	0.075	(0.0, 15.0]	9.89826e+14	352.4
	35	114.4	0.075	(0.0, 15.0]	6.33488e+14	352.4
	35	114.4	0.075	(0.0, 15.0]	6.59778e+14	352.4
	35	114.4	0.075	(0.0, 15.0]	4.35523e+14	352.4
	35	114.4	0.075	(0.0, 15.0]	5.67606e+14	352.4
	35	114.4	0.1	(0.0, 15.0]	9.00187e+14	352.4
	35	114.4	0.1	(0.0, 15.0]	7.38964e+14	352.4
	35	114.4	0.1	(0.0, 15.0]	5.59687e+14	352.4
	35	114.4	0.1	(0.0, 15.0]	4.93487e+14	352.4
	35	114.4	0.1	(0.0, 15.0]	2.61314e+14	352.4
	35	114.4	0.1	(0.0, 15.0]	2.2964e+14	352.4
	35	114.4	0.1	(0.0, 15.0]	2.8507e+14	352.4
	30.23	120.15	0.075	(15.0, inf]	428883488372093	745.896
	30.23	120.15	0.075	(15.0, inf]	228570000000000	745.896
	30.23	120.15	0.075	(15.0, inf]	316976511627907	745.896
	30.23	120.15	0.075	(15.0, inf]	473366511627907	745.896
	30.23	120.15	0.075	(15.0, inf]	4.98825e+14	745.896
	30.23	120.15	0.075	(15.0, inf]	3.8468e+14	745.896
	30.23	120.15	0.075	(15.0, inf]	5.36314e+14	745.896
	30.23	120.15	0.075	(15.0, inf]	4.03425e+14	745.896
	30.43	120.65	0.075	(15.0, inf]	6.61535e+14	563.1
	30.43	120.65	0.075	(15.0, inf]	4.77207e+14	563.1
	30.43	120.65	0.075	(15.0, inf]	4.83823e+14	563.1
	30.45	120.6	0.075	(15.0, inf]	2.30463e+14	584.9
	30.45	120.6	0.075	(15.0, inf]	1.38278e+14	584.9
	30.45	120.6	0.075	(15.0, inf]	1.72697e+14	584.9
	30.27	120.2	0.075	(15.0, inf]	1309960930232558	740.013
	30.27	120.2	0.075	(15.0, inf]	8.06286e+14	740.013
	30.27	120.2	0.075	(15.0, inf]	7.88349e+14	740.013
	29.32	119.72	0.075	(15.0, inf]	5.12423e+14	566.5
	29.32	119.72	0.075	(15.0, inf]	5.44716e+14	566.5
	29.32	119.72	0.075	(15.0, inf]	6.04428e+14	566.5
	29.42	120.77	0.075	(15.0, inf]	393600000000000	799.5
	29.42	120.77	0.075	(15.0, inf]	1.11558e+14	799.5
	29.42	120.77	0.075	(15.0, inf]	2.9234e+14	799.5
	25.82	108.6	0.1	(15.0, inf]	4.60058e+14	770.2
	25.82	108.5	0.1	(15.0, inf]	1048900465116279	516.3
	26.07	108.72	0.1	(15.0, inf]	1227112558139535	694.8
	25.73	107.58	0.1	(15.0, inf]	1153737209302326	509.5
	26.27	108.12	0.1	(0.0, 15.0]	2.47891e+14	592
	26.5	107.17	0.1	(0.0, 15.0]	9.62209e+14	500.3
	26.5	106.65	0.1	(15.0, inf]	2.92662e+14	398.4
	26.33	105.38	0.1	(0.0, 15.0]	1.71769e+14	613.2
	26.13	105.68	0.1	(15.0, inf]	5.10613e+14	568
	26.77	104.38	0.1	(0.0, 15.0]	7.04738e+14	518.9
	26.93	104.17	0.1	(0.0, 15.0]	3.23935e+14	522.9
	26.97	103.98	0.1	(0.0, 15.0]	226331407556884	517.1
	46.25	126.29	0.3	(0.0, 15.0]	1.73447e+14	256.9
	46.25	126.29	0.5	(0.0, 15.0]	1.20047e+14	256.9
	46.25	126.29	0.3	(0.0, 15.0]	2.10056e+14	256.9
	46.25	126.29	0.5	(0.0, 15.0]	180043895359186	256.9
	46.25	126.29	0.3	(0.0, 15.0]	2.70079e+14	256.9
	46.25	126.29	0.5	(0.0, 15.0]	2.25061e+14	256.9
	38.1	113	0.025	(0.0, 15.0]	3.88081e+14	285.1
	38.1	113	0.025	(0.0, 15.0]	1086627906976744	285.1
	38.1	113	0.075	(0.0, 15.0]	3.02558e+14	285.1
	38.1	113	0.075	(0.0, 15.0]	4.53837e+14	285.1
	38.1	113	0.15	(0.0, 15.0]	1.32858e+14	285.1
	38.1	113	0.15	(0.0, 15.0]	1.32858e+14	285.1
	38.1	113	0.25	(0.0, 15.0]	1.11512e+14	285.1
	38.1	113	0.25	(0.0, 15.0]	1.00998e+14	285.1
	36.05	104.7	0.1	(0.0, 15.0]	3.04109e+14	154.9
	36.05	104.7	0.1	(0.0, 15.0]	5.95203e+14	154.9
	36.05	104.7	0.1	(0.0, 15.0]	5.71395e+14	154.9
	36.05	104.7	0.1	(0.0, 15.0]	4.99971e+14	154.9
	36.05	104.7	0.1	(0.0, 15.0]	5.87267e+14	154.9
	31.02	110.58	0.1	(15.0, inf]	1.35673e+14	561.6
	31.02	110.58	0.1	(15.0, inf]	1.29061e+14	561.6
	31.02	110.58	0.1	(15.0, inf]	2.75369e+14	561.6
	31.02	110.58	0.1	(15.0, inf]	4.65081e+14	561.6
	31.02	110.58	0.1	(15.0, inf]	2.34553e+14	561.6
	31.02	110.58	0.1	(15.0, inf]	3.54416e+14	561.6
	31.02	110.58	0.1	(15.0, inf]	360739534883721	561.6
	39.88	116.41	0.05	(0.0, 15.0]	8.00623e+14	403.244
	4.5	-71.32	0.05	(15.0, inf]	208740000000000	436.2
	4.5	-71.32	0.05	(15.0, inf]	1.965e+14	436.2
	4.5	-71.32	0.05	(15.0, inf]	418866976744186	436.2
	40.77	-73.12	0.05	(0.0, 15.0]	8.53295e+14	642.522
	40.77	-73.12	0.05	(0.0, 15.0]	9.28585e+14	642.522
	40.77	-73.12	0.05	(0.0, 15.0]	1380329457263954	642.522
	40.77	-73.12	0.05	(0.0, 15.0]	1154457364240698	642.522
	40.77	-73.12	0.05	(0.0, 15.0]	1054069767441860	642.522
	56.18	8.58	0.05	(0.0, 15.0]	7.04511e+14	684.7
	56.18	8.58	0.05	(0.0, 15.0]	8.816e+14	684.7
	56.18	8.58	0.05	(0.0, 15.0]	736033488372093	684.7
	54.78	8.72	0.05	(0.0, 15.0]	9.71953e+14	669.6
	54.78	8.72	0.05	(0.0, 15.0]	1082433488372093	669.6
	54.6	8.9	0.05	(0.0, 15.0]	9.58837e+14	600.2
	54.6	8.9	0.05	(0.0, 15.0]	1065679069767442	600.2
	52.51	14.13	0.05	(0.0, 15.0]	4.21333e+14	577.4
	52.51	14.13	0.05	(0.0, 15.0]	3.29633e+14	577.4
	52.52	13.4	0.05	(0.0, 15.0]	3.87276e+14	415.212
	52.52	13.4	0.05	(0.0, 15.0]	3.08351e+14	415.212
	52.52	13.4	0.05	(0.0, 15.0]	4.2562e+14	415.212
	52.52	13.4	0.05	(0.0, 15.0]	2.4029e+14	415.212
	52.52	13.4	0.05	(0.0, 15.0]	1.73188e+14	415.212
	52.52	13.4	0.05	(0.0, 15.0]	3.61713e+14	415.212
	52.26	10.53	0.05	(0.0, 15.0]	6.15552e+14	426.649
	52.08	10.9	0.05	(0.0, 15.0]	1909606046511628	542.1
	51.06	10.18	0.05	(0.0, 15.0]	2429949302325582	601.8
	51.06	10.18	0.05	(0.0, 15.0]	1717100232558140	601.8
	51.06	10.18	0.05	(0.0, 15.0]	940216046511628	601.8
	50.78	6.77	0.05	(0.0, 15.0]	6.49262e+14	635.8
	49.62	7.25	0.05	(0.0, 15.0]	6.32623e+14	709.6
	49.62	7.25	0.05	(0.0, 15.0]	7.77424e+14	709.6
	50.81	6.95	0.05	(0.0, 15.0]	1603993255813954	489.03
	50.81	6.95	0.05	(0.0, 15.0]	1060995348837209	489.03
	50.81	6.95	0.05	(0.0, 15.0]	8.96968e+14	489.03
	50.81	6.95	0.05	(0.0, 15.0]	5.16168e+14	489.03
	50.81	6.95	0.05	(0.0, 15.0]	6.42695e+14	489.03
	50.81	6.95	0.05	(0.0, 15.0]	1370147441860465	489.03
	50.81	6.95	0.05	(0.0, 15.0]	4.79582e+14	489.03
	50.81	6.95	0.05	(0.0, 15.0]	9.18615e+14	489.03
	50.81	6.95	0.05	(0.0, 15.0]	2368031860465116	489.03
	50.81	6.95	0.05	(0.0, 15.0]	9.25017e+14	489.03
	50.81	6.95	0.05	(0.0, 15.0]	5.07936e+14	489.03
	50.81	6.95	0.05	(0.0, 15.0]	6.46963e+14	489.03
	50.76	8.89	0.05	(0.0, 15.0]	3.85157e+14	650.1
	50.76	8.89	0.05	(0.0, 15.0]	4.22627e+14	650.1
	50.76	8.89	0.05	(0.0, 15.0]	4.9989e+14	650.1
	50.76	8.89	0.05	(0.0, 15.0]	4.16237e+14	650.1
	50.76	8.89	0.05	(0.0, 15.0]	9.00442e+14	650.1
	50.76	8.89	0.05	(0.0, 15.0]	8.47287e+14	650.1
	50.76	8.89	0.05	(0.0, 15.0]	4.98438e+14	650.1
	50.63	7.02	0.05	(0.0, 15.0]	9.41047e+14	490.863
	50.63	7.02	0.05	(0.0, 15.0]	8.81499e+14	490.863
	50.63	7.02	0.05	(0.0, 15.0]	1030368837209302	490.863
	50.63	7.02	0.05	(0.0, 15.0]	9.58151e+14	490.863
	50.63	7.02	0.05	(0.0, 15.0]	7.37064e+14	490.863
	50.31	11.91	0.05	(0.0, 15.0]	9.90845e+14	519.379
	50.31	11.91	0.05	(0.0, 15.0]	1108157209302326	519.379
	50.31	11.91	0.05	(0.0, 15.0]	1008395348837209	519.379
	50.31	11.91	0.05	(0.0, 15.0]	9.37577e+14	519.379
	50.31	11.91	0.05	(0.0, 15.0]	8.95393e+14	519.379
	50.31	11.91	0.05	(0.0, 15.0]	8.69837e+14	519.379
	50.31	11.91	0.05	(0.0, 15.0]	8.95701e+14	519.379
	49.81	8.13	0.05	(0.0, 15.0]	6.60225e+14	538.9
	49.81	8.13	0.05	(0.0, 15.0]	948552558139535	538.9
	49.81	8.13	0.05	(0.0, 15.0]	1004984651162791	538.9
	49.81	8.13	0.05	(0.0, 15.0]	1023178604651163	538.9
	49.42	8.39	0.05	(0.0, 15.0]	1195235348837209	445.935
	49.42	8.39	0.05	(0.0, 15.0]	1017513488372093	445.935
	49.42	8.39	0.05	(0.0, 15.0]	8.61488e+14	445.935
	49.42	8.39	0.05	(0.0, 15.0]	637820465116279	445.935
	49.42	8.39	0.05	(0.0, 15.0]	1435813953488372	445.935
	49.42	8.39	0.05	(0.0, 15.0]	1411564651162790	445.935
	49.42	8.39	0.05	(0.0, 15.0]	8.82866e+14	445.935
	49.42	8.39	0.05	(0.0, 15.0]	1024852093023256	445.935
	49.42	8.39	0.05	(0.0, 15.0]	9.99646e+14	445.935
	49.42	8.39	0.05	(0.0, 15.0]	1021023255813954	445.935
	49.42	8.39	0.05	(0.0, 15.0]	2080653953488372	445.935
	49.42	8.39	0.05	(0.0, 15.0]	1960683720930232	445.935
	49.42	8.39	0.05	(0.0, 15.0]	1848052093023256	445.935
	49.42	8.39	0.05	(0.0, 15.0]	1794767441860465	445.935
	49.42	8.39	0.05	(0.0, 15.0]	2345162790697674	445.935
	49.42	8.39	0.05	(0.0, 15.0]	2398766511627908	445.935
	49.42	8.39	0.05	(0.0, 15.0]	2106817674418604	445.935
	49.42	8.39	0.05	(0.0, 15.0]	2056404651162791	445.935
	49.42	8.39	0.05	(0.0, 15.0]	1794767441860465	445.935
	49.42	8.39	0.05	(0.0, 15.0]	1861133953488372	445.935
	49.42	8.39	0.05	(0.0, 15.0]	2323785116279070	445.935
	49.42	8.39	0.05	(0.0, 15.0]	2385046511627907	445.935
	49.42	8.39	0.05	(0.0, 15.0]	2043322790697674	445.935
	49.42	8.39	0.05	(0.0, 15.0]	2131066976744186	445.935
	48.19	11.22	0.05	(0.0, 15.0]	7.69333e+14	569.8
	48.19	11.22	0.05	(0.0, 15.0]	6.87991e+14	569.8
	48.19	11.22	0.05	(0.0, 15.0]	1155551162790698	569.8
	48.19	11.22	0.05	(0.0, 15.0]	8.51916e+14	569.8
	48.19	11.22	0.05	(0.0, 15.0]	8.20249e+14	569.8
	48.19	11.22	0.05	(0.0, 15.0]	1231925581395349	569.8
	48.19	11.22	0.05	(0.0, 15.0]	4.85257e+14	569.8
	48.19	11.22	0.05	(0.0, 15.0]	9.53438e+14	569.8
	48.19	11.22	0.05	(0.0, 15.0]	8.82342e+14	569.8
	48.19	11.22	0.05	(0.0, 15.0]	7.98827e+14	569.8
	48.19	11.22	0.05	(0.0, 15.0]	8.15592e+14	569.8
	48.19	11.22	0.05	(0.0, 15.0]	6.42973e+14	569.8
	48.19	11.22	0.05	(0.0, 15.0]	1129472093023256	569.8
	48.19	11.22	0.05	(0.0, 15.0]	1073588372093023	569.8
	48.19	11.22	0.05	(0.0, 15.0]	1056823255813954	569.8
	48.19	11.22	0.05	(0.0, 15.0]	9.79517e+14	569.8
	48.19	11.22	0.05	(0.0, 15.0]	1273527906976744	569.8
	48.19	11.22	0.05	(0.0, 15.0]	926117441860465	569.8
	48.19	11.22	0.05	(0.0, 15.0]	1111465116279070	569.8
	48.19	11.22	0.05	(0.0, 15.0]	8.13729e+14	569.8
	48.19	11.22	0.05	(0.0, 15.0]	7.53809e+14	569.8
	48.19	11.22	0.05	(0.0, 15.0]	1559466279069767	569.8
	48.19	11.22	0.05	(0.0, 15.0]	1562570930232558	569.8
	48.19	11.22	0.05	(0.0, 15.0]	1352696511627907	569.8
	48.19	11.22	0.05	(0.0, 15.0]	7.03514e+14	569.8
	48.19	11.22	0.05	(0.0, 15.0]	5.7405e+14	569.8
	48.19	11.22	0.05	(0.0, 15.0]	5.71877e+14	569.8
	48.19	11.22	0.05	(0.0, 15.0]	7.65917e+14	569.8
	48.19	11.22	0.05	(0.0, 15.0]	1019256976744186	569.8
	48.19	11.22	0.05	(0.0, 15.0]	7.70885e+14	569.8
	49.64	12.27	0.05	(0.0, 15.0]	5.51545e+14	732.8
	49.64	12.27	0.05	(0.0, 15.0]	4.64136e+14	732.8
	49.64	12.27	0.05	(0.0, 15.0]	5.99338e+14	732.8
	49.64	12.27	0.05	(0.0, 15.0]	7.84124e+14	732.8
	49.64	12.27	0.05	(0.0, 15.0]	6.50455e+14	732.8
	49.64	12.27	0.05	(0.0, 15.0]	5.19597e+14	732.8
	49.64	12.27	0.05	(0.0, 15.0]	5.5589e+14	732.8
	49.64	12.27	0.05	(0.0, 15.0]	5.34421e+14	732.8
	49.64	12.27	0.05	(0.0, 15.0]	6.57611e+14	732.8
	49.64	12.27	0.05	(0.0, 15.0]	6.45599e+14	732.8
	49.64	12.27	0.05	(0.0, 15.0]	6.21318e+14	732.8
	49.64	12.27	0.05	(0.0, 15.0]	5.82214e+14	732.8
	51.9	12.43	0.05	(0.0, 15.0]	9.51438e+14	544.4
	52.71	5.86	0.05	(0.0, 15.0]	8.1386e+14	531.2
	52.71	5.86	0.05	(0.0, 15.0]	7.30283e+14	531.2
	53.4	14.62	0.05	(0.0, 15.0]	5.44387e+14	473.1
	53.4	14.62	0.05	(0.0, 15.0]	5.65227e+14	473.1
	53.4	14.62	0.05	(0.0, 15.0]	6.47744e+14	473.1
	53.4	14.62	0.05	(0.0, 15.0]	602120465116279	473.1
	56.5	9.57	0.1	(0.0, 15.0]	3.43982e+14	703.7
	56.5	9.57	0.1	(0.0, 15.0]	3.94515e+14	703.7
	56.5	9.57	0.1	(0.0, 15.0]	3.00119e+14	703.7
	56.5	9.57	0.1	(0.0, 15.0]	3.90667e+14	703.7
	55.67	12.3	0.075	(0.0, 15.0]		420.003
	55.67	12.3	0.075	(0.0, 15.0]		420.003
	55.67	12.3	0.075	(0.0, 15.0]		420.003
	55.67	12.3	0.075	(0.0, 15.0]		420.003
	55.67	12.3	0.075	(0.0, 15.0]		420.003
	55.67	12.3	0.075	(0.0, 15.0]		420.003
	55.67	12.3	0.075	(0.0, 15.0]		420.003
	55.67	12.3	0.075	(0.0, 15.0]		420.003
	55.67	12.3	0.075	(0.0, 15.0]		420.003
	55.67	12.3	0.075	(0.0, 15.0]		420.003
	55.67	12.3	0.075	(0.0, 15.0]		420.003
	55.67	12.3	0.075	(0.0, 15.0]		420.003
	55.67	12.3	0.075	(0.0, 15.0]		420.003
	55.67	12.3	0.075	(0.0, 15.0]		420.003
	55.67	12.3	0.075	(0.0, 15.0]		420.003
	55.67	12.3	0.075	(0.0, 15.0]		420.003
	55.67	12.3	0.075	(0.0, 15.0]		420.003
	55.67	12.3	0.075	(0.0, 15.0]		420.003
	54.92	9.9	0.125	(0.0, 15.0]	4.14351e+13	577
	54.92	9.9	0.125	(0.0, 15.0]	6.68767e+13	577
	54.1	10.23	0.1	(0.0, 15.0]	5.53012e+14	686.6
	54.1	10.23	0.1	(0.0, 15.0]	3.01958e+14	686.6
	54.1	10.23	0.05	(0.0, 15.0]	7.18837e+14	686.6
	54.1	10.23	0.035	(0.0, 15.0]	2812684984981265	686.6
	54.1	10.23	0.015	(0.0, 15.0]	2451978565211448	686.6
	54.1	10.23	0.025	(0.0, 15.0]	7.73207e+14	686.6
	55.48	11.63	0.043	(0.0, 15.0]	4.20596e+16	642.6
	55.48	11.63	0.028	(0.0, 15.0]	1.20496e+16	642.6
	55.48	11.63	0.01	(0.0, 15.0]	9391345116279070	642.6
	55.48	11.63	0.015	(0.0, 15.0]	2689585116279070	642.6
	44.83	-0.57	0.1	(0.0, 15.0]	8.98549e+14	593.714
	44.83	-0.57	0.1	(0.0, 15.0]	2.23374e+14	593.714
	44.83	-0.57	0.1	(0.0, 15.0]	5.01619e+14	593.714
	44.83	-0.57	0.1	(0.0, 15.0]	6.98344e+14	593.714
	44.83	-0.57	0.1	(0.0, 15.0]	8.28651e+14	593.714
	44.83	-0.57	0.1	(0.0, 15.0]	1.64608e+14	593.714
	44.83	-0.57	0.1	(0.0, 15.0]	5.00986e+14	593.714
	44.83	-0.57	0.1	(0.0, 15.0]	4.75367e+14	593.714
	48.13	11.58	0.1	(0.0, 15.0]	5.21895e+14	609.533
	48.13	11.58	0.1	(0.0, 15.0]	1.5255e+14	609.533
	48.13	11.58	0.1	(0.0, 15.0]	6.7218e+14	609.533
	48.13	11.58	0.1	(0.0, 15.0]	8.34919e+14	609.533
	48.13	11.58	0.1	(0.0, 15.0]	6.22651e+14	609.533
	48.13	11.58	0.1	(0.0, 15.0]	3.55477e+14	609.533
	48.13	11.58	0.1	(0.0, 15.0]	3.48402e+14	609.533
	48.13	11.58	0.1	(0.0, 15.0]	6.41614e+14	609.533
	48.13	11.58	0.1	(0.0, 15.0]	6.98218e+14	609.533
	48.13	11.58	0.1	(0.0, 15.0]	1485023023255814	609.533
	51.4	11.88	0.15	(0.0, 15.0]	3.04632e+14	562
	51.4	11.88	0.15	(0.0, 15.0]	7.87245e+14	562
	51.4	11.88	0.15	(0.0, 15.0]	4.87776e+14	562
	46.78	17.25	0.15	(0.0, 15.0]	4.9513e+14	464.5
	46.78	17.25	0.15	(0.0, 15.0]	4.65525e+14	464.5
	46.78	17.25	0.15	(0.0, 15.0]	4.48004e+14	464.5
	52.35	10.5	0.05	(0.0, 15.0]	5.19302e+14	573.6
	52.35	10.5	0.05	(0.0, 15.0]	4.74791e+14	573.6
	52.35	10.5	0.05	(0.0, 15.0]	4.54909e+14	573.6
	51.9	10.43	0.05	(0.0, 15.0]	4.65262e+14	683.132
	51.9	10.43	0.05	(0.0, 15.0]	2.91564e+14	683.132
	51.9	10.43	0.05	(0.0, 15.0]	8.20846e+14	683.132
	51.9	10.43	0.05	(0.0, 15.0]	8.20846e+14	683.132
	51.9	10.43	0.05	(0.0, 15.0]	8.66503e+14	683.132
	51.9	10.43	0.05	(0.0, 15.0]	6.94791e+14	683.132
	51.9	10.43	0.05	(0.0, 15.0]	8.54096e+14	683.132
	51.9	10.43	0.05	(0.0, 15.0]	1004965116279070	683.132
	51.8	10.33	0.05	(0.0, 15.0]	6.4381e+13	613.2
	51.8	10.33	0.05	(0.0, 15.0]	1.23942e+13	613.2
	51.8	10.33	0.05	(0.0, 15.0]	1.66178e+14	613.2
	51.8	10.33	0.05	(0.0, 15.0]	2.30512e+14	613.2
	51.53	9.93	0.05	(0.0, 15.0]	9.44017e+14	497.247
	51.53	9.93	0.05	(0.0, 15.0]	2413953488372094	497.247
	51.53	9.93	0.05	(0.0, 15.0]	2.59519e+14	497.247
	51.53	9.93	0.05	(0.0, 15.0]	1389471627906977	497.247
	51.53	9.93	0.05	(0.0, 15.0]	1461890232558140	497.247
	51.53	9.93	0.05	(0.0, 15.0]	1255255813953488	497.247
	51.53	9.93	0.05	(0.0, 15.0]	1732574883720930	497.247
	51.53	9.93	0.05	(0.0, 15.0]	2352156279069768	497.247
	51.53	9.93	0.05	(0.0, 15.0]	2349581395348838	497.247
	51.53	9.93	0.05	(0.0, 15.0]	1960773953488372	497.247
	51.53	9.93	0.05	(0.0, 15.0]	3.48031e+14	497.247
	51.53	9.93	0.05	(0.0, 15.0]	2314820465116279	497.247
	51.53	9.93	0.05	(0.0, 15.0]	3178372093023256	497.247
	51.53	9.93	0.05	(0.0, 15.0]	6.61326e+14	497.247
	51.53	9.93	0.05	(0.0, 15.0]	3363441860465116	497.247
	51.53	9.93	0.05	(0.0, 15.0]	1153226046511628	497.247
	51.53	9.93	0.05	(0.0, 15.0]	1657581395348837	497.247
	51.53	9.93	0.05	(0.0, 15.0]	4527611162790698	497.247
	51.53	9.93	0.05	(0.0, 15.0]	1818511627906977	497.247
	51.53	9.93	0.05	(0.0, 15.0]	5417877209302326	497.247
	52.25	10.5	0.05	(0.0, 15.0]	1965162790697674	426.649
	52.25	10.5	0.05	(0.0, 15.0]	7.76744e+14	426.649
	52.25	10.5	0.05	(0.0, 15.0]	2086956279069768	426.649
	52.25	10.5	0.05	(0.0, 15.0]	1001412253979719	426.649
	52.25	10.5	0.05	(0.0, 15.0]	1003570238440160	426.649
	52.25	10.5	0.05	(0.0, 15.0]	2969648372093023	426.649
	52.25	10.5	0.05	(0.0, 15.0]	2.59264e+14	426.649
	52.25	10.5	0.05	(0.0, 15.0]	4.00648e+14	426.649
	52.25	10.5	0.05	(0.0, 15.0]	2511369302325582	426.649
	52.25	10.5	0.05	(0.0, 15.0]	3169116279069768	426.649
	52.25	10.5	0.05	(0.0, 15.0]	3831834418604651	426.649
	52.25	10.5	0.05	(0.0, 15.0]	3490066976744186	426.649
	52.25	10.5	0.05	(0.0, 15.0]	3668718139534884	426.649
	52.25	10.5	0.05	(0.0, 15.0]	2.91662e+14	426.649
	52.25	10.5	0.05	(0.0, 15.0]	5.05075e+14	426.649
	52.25	10.5	0.05	(0.0, 15.0]	9.30202e+14	426.649
	52.25	10.5	0.05	(0.0, 15.0]	2765209302325582	426.649
	52.25	10.5	0.05	(0.0, 15.0]	5.60061e+14	426.649
	52.25	10.5	0.05	(0.0, 15.0]	8.99773e+14	426.649
	52.25	10.5	0.05	(0.0, 15.0]	5478532093023256	426.649
	52.25	10.5	0.05	(0.0, 15.0]	1141993823354895	426.649
	52.25	10.5	0.05	(0.0, 15.0]	1100192918373943	426.649
	52.25	10.5	0.05	(0.0, 15.0]	385782945840000	426.649
	52.25	10.5	0.05	(0.0, 15.0]	4.68636e+14	426.649
	52.25	10.5	0.05	(0.0, 15.0]	2.89984e+14	426.649
	48.79	9.19	0.05	(0.0, 15.0]	5.24294e+14	504.386
	48.79	9.19	0.05	(0.0, 15.0]	7.63771e+14	504.386
	48.79	9.19	0.05	(0.0, 15.0]	7.98256e+14	504.386
	48.79	9.19	0.05	(0.0, 15.0]	1048269534883721	504.386
	48.79	9.19	0.05	(0.0, 15.0]	1197383720930233	504.386
	48.79	9.19	0.185	(0.0, 15.0]	4.58893e+14	504.386
	48.79	9.19	0.185	(0.0, 15.0]	5.28384e+14	504.386
	48.79	9.19	0.185	(0.0, 15.0]	5.25822e+14	504.386
	48.79	9.19	0.185	(0.0, 15.0]	7.12517e+14	504.386
	48.79	9.19	0.185	(0.0, 15.0]	776563953488372	504.386
	48.75	9.18	0.05	(0.0, 15.0]	5.13452e+14	772.1
	48.75	9.18	0.05	(0.0, 15.0]	6.56851e+14	772.1
	48.75	9.18	0.05	(0.0, 15.0]	5.53153e+14	772.1
	48.75	9.18	0.05	(0.0, 15.0]	6.09742e+14	772.1
	48.75	9.18	0.05	(0.0, 15.0]	9.40686e+14	772.1
	48.75	9.18	0.05	(0.0, 15.0]	799953488372093	772.1
	48.75	9.18	0.05	(0.0, 15.0]	9.5313e+14	772.1
	48.75	9.18	0.05	(0.0, 15.0]	730920465116279	772.1
	48.75	9.18	0.05	(0.0, 15.0]	5.53153e+14	772.1
	48.75	9.18	0.05	(0.0, 15.0]	9.87498e+14	772.1
	48.75	9.18	0.05	(0.0, 15.0]	962906976744186	772.1
	48.75	9.18	0.05	(0.0, 15.0]	8.46766e+14	772.1
	48.75	9.18	0.05	(0.0, 15.0]	1113416744186046	772.1
	48.75	9.18	0.05	(0.0, 15.0]	1059197674418605	772.1
	48.75	9.18	0.185	(0.0, 15.0]	5.70145e+14	772.1
	48.75	9.18	0.185	(0.0, 15.0]	5.9157e+14	772.1
	48.75	9.18	0.185	(0.0, 15.0]	6.52965e+14	772.1
	48.75	9.18	0.185	(0.0, 15.0]	6.79506e+14	772.1
	48.75	9.18	0.185	(0.0, 15.0]	8.76802e+14	772.1
	48.75	9.18	0.185	(0.0, 15.0]	6.76948e+14	772.1
	48.75	9.18	0.185	(0.0, 15.0]	5.11628e+14	772.1
	48.75	9.18	0.185	(0.0, 15.0]	8.92791e+14	772.1
	48.75	9.18	0.185	(0.0, 15.0]	4.74215e+14	772.1
	48.75	9.18	0.185	(0.0, 15.0]	6.20988e+14	772.1
	48.75	9.18	0.185	(0.0, 15.0]	5.0907e+14	772.1
	48.75	9.18	0.185	(0.0, 15.0]	9.91279e+14	772.1
	48.75	9.18	0.185	(0.0, 15.0]	7.75436e+14	772.1
	48.75	9.18	0.185	(0.0, 15.0]	8.09971e+14	772.1
	51.51	9.9	0.05	(0.0, 15.0]	7.55029e+14	510.3
	51.51	9.9	0.05	(0.0, 15.0]	7.23238e+14	510.3
	51.51	9.9	0.05	(0.0, 15.0]	6.54253e+14	510.3
	51.51	9.9	0.05	(0.0, 15.0]	6.51709e+14	510.3
	51.51	9.9	0.05	(0.0, 15.0]	3.91979e+14	510.3
	51.51	9.9	0.05	(0.0, 15.0]	1.53549e+14	510.3
	52.45	13.56	0.05	(0.0, 15.0]	1290273023255814	590.6
	52.45	13.56	0.05	(0.0, 15.0]	1320575348837209	590.6
	52.45	13.56	0.05	(0.0, 15.0]	1403906744186046	590.6
	52.45	13.56	0.05	(0.0, 15.0]	1272697674418605	590.6
	52.45	13.56	0.05	(0.0, 15.0]	7.47558e+14	590.6
	52.45	13.56	0.05	(0.0, 15.0]	2.19692e+14	590.6
	49.31	8.45	0.1	(0.0, 15.0]	5.16147e+13	479.219
	47.82	11.05	0.1	(0.0, 15.0]	1.75847e+14	781.4
	52.23	10.45	0.1	(0.0, 15.0]	4.77547e+14	555.4
	51.06	10.18	0.1	(0.0, 15.0]	5.76034e+14	601.8
	51.06	10.18	0.1	(0.0, 15.0]	5.66161e+14	601.8
	52.25	10.72	0.1	(0.0, 15.0]	6.55517e+14	597.8
	52.25	10.52	0.1	(0.0, 15.0]	5.22147e+14	426.649
	52.16	10.54	0.1	(0.0, 15.0]	5.99134e+14	435.433
	52.16	10.54	0.1	(0.0, 15.0]	9.90976e+14	435.433
	52.38	10.4	0.1	(0.0, 15.0]	1.43708e+14	558.6
	52.2	10.31	0.1	(0.0, 15.0]	7.33889e+14	448.704
	52.33	10.38	0.1	(0.0, 15.0]	6.08744e+14	545.4
	52.24	10.71	0.1	(0.0, 15.0]	6.62438e+14	560.6
	51.5	9.9	0.1	(0.0, 15.0]	7.37043e+14	494.4
	51.5	9.9	0.1	(0.0, 15.0]	9.94688e+14	494.4
	48.78	8.08	0.1	(0.0, 15.0]	8.18672e+14	614.1
	48.78	8.08	0.1	(0.0, 15.0]	2352398372093024	614.1
	51.47	10.03	0.1	(0.0, 15.0]	1229717674418605	671.9
	52.08	10.9	0.1	(0.0, 15.0]	8.5266e+14	542.1
	52.07	10.76	0.1	(0.0, 15.0]	9.35338e+14	557.1
	52.23	10.33	0.1	(0.0, 15.0]	8.16712e+14	448.704
	52.52	13.4	0.1	(0.0, 15.0]	1660621395348837	415.212
	52.52	13.4	0.1	(0.0, 15.0]	3893054883720930	415.212
	51.5	9.77	0.1	(0.0, 15.0]	8.19074e+14	544.3
	48.57	10.43	0.1	(0.0, 15.0]	1.30333e+14	492.3
	52.25	10.5	0.15	(0.0, 15.0]	730560000000000	426.649
	52.25	10.5	0.25	(0.0, 15.0]	565440000000000	426.649
	52.25	10.5	0.4	(0.0, 15.0]	1.68605e+14	426.649
	52.25	10.5	0.6	(0.0, 15.0]	1.06626e+14	426.649
	52.25	10.5	0.8	(0.0, 15.0]	3.45814e+13	426.649
	51	9	0.05	(0.0, 15.0]	3.12405e+14	682.6
	51	9	0.05	(0.0, 15.0]	4.84381e+14	682.6
	51	9	0.05	(0.0, 15.0]	2267246511627907	682.6
	51	9	0.15	(0.0, 15.0]	4.06618e+14	682.6
	51	9	0.25	(0.0, 15.0]	3.95376e+14	682.6
	51	9	0.15	(0.0, 15.0]	6.03209e+14	682.6
	51	9	0.25	(0.0, 15.0]	5.11905e+14	682.6
	51	9	0.15	(0.0, 15.0]	1012294883720930	682.6
	51	9	0.25	(0.0, 15.0]	5.96355e+14	682.6
	51	9	0.35	(0.0, 15.0]	157583333323000	682.6
	51	9	0.45	(0.0, 15.0]	95583333323000	682.6
	51	9	0.35	(0.0, 15.0]	183416666677000	682.6
	51	9	0.45	(0.0, 15.0]	108500000000000	682.6
	51	9	0.35	(0.0, 15.0]	364250000000000	682.6
	51	9	0.45	(0.0, 15.0]	178250000000000	682.6
	51	9	0.6	(0.0, 15.0]	8.26977e+13	682.6
	51	9	0.8	(0.0, 15.0]	3.83953e+13	682.6
	51	9	0.6	(0.0, 15.0]	8.86047e+13	682.6
	51	9	0.8	(0.0, 15.0]	3.54419e+13	682.6
	51	9	0.6	(0.0, 15.0]	1.27e+14	682.6
	51	9	0.8	(0.0, 15.0]	7.08837e+13	682.6
	50.94	6.96	0.025	(0.0, 15.0]		520.527
	50.94	6.96	0.025	(0.0, 15.0]		520.527
	50.94	6.96	0.025	(0.0, 15.0]		520.527
	50.94	6.96	0.025	(0.0, 15.0]		520.527
	50.94	6.96	0.025	(0.0, 15.0]		520.527
	51.38	9.88	0.1	(0.0, 15.0]	2.63178e+14	701.5
	51.38	9.88	0.1	(0.0, 15.0]	3.28973e+14	701.5
	51.38	9.88	0.1	(0.0, 15.0]	3.81609e+14	701.5
	51.38	9.88	0.1	(0.0, 15.0]	3.23333e+14	701.5
	51.38	9.88	0.1	(0.0, 15.0]	3.27093e+14	701.5
	52.25	10.5	0.1	(0.0, 15.0]	4.275e+14	426.649
	52.25	10.5	0.1	(0.0, 15.0]	257400000000000	426.649
	52.25	10.5	0.1	(0.0, 15.0]	3.651e+14	426.649
	52.25	10.5	0.1	(0.0, 15.0]	4.626e+14	426.649
	52.25	10.5	0.1	(0.0, 15.0]	287400000000000	426.649
	52.25	10.5	0.1	(0.0, 15.0]	4.701e+14	426.649
	52.25	10.5	0.075	(0.0, 15.0]	1.63094e+14	426.649
	52.25	10.5	0.075	(0.0, 15.0]	1.48247e+14	426.649
	52.25	10.5	0.075	(0.0, 15.0]	2.5233e+14	426.649
	52.25	10.5	0.075	(0.0, 15.0]	4.374e+14	426.649
	52.25	10.5	0.075	(0.0, 15.0]	162229911566481	426.649
	52.25	10.5	0.075	(0.0, 15.0]	1.48783e+14	426.649
	52.25	10.5	0.075	(0.0, 15.0]	1.88931e+14	426.649
	52.25	10.5	0.075	(0.0, 15.0]	1.27016e+14	426.649
	52.25	10.5	0.075	(0.0, 15.0]	1.58402e+14	426.649
	52.25	10.5	0.075	(0.0, 15.0]	382500000000000	426.649
	52.25	10.5	0.075	(0.0, 15.0]	549900000000000	426.649
	52.25	10.5	0.075	(0.0, 15.0]	2.28128e+14	426.649
	52.25	10.5	0.075	(0.0, 15.0]	2.1886e+14	426.649
	52.25	10.5	0.075	(0.0, 15.0]	2.67108e+14	426.649
	52.25	10.5	0.075	(0.0, 15.0]	2.3082e+14	426.649
	52.25	10.5	0.075	(0.0, 15.0]	2.47696e+14	426.649
	52.25	10.5	0.075	(0.0, 15.0]	2.97682e+14	426.649
	52.25	10.5	0.075	(0.0, 15.0]	1092600000000000	426.649
	52.25	10.5	0.075	(0.0, 15.0]	4.17517e+14	426.649
	52.25	10.5	0.075	(0.0, 15.0]	1402500000000000	426.649
	52.25	10.5	0.075	(0.0, 15.0]	5.52694e+14	426.649
	52.25	10.5	0.075	(0.0, 15.0]	8.124e+14	426.649
	52.25	10.5	0.075	(0.0, 15.0]	7.974e+14	426.649
	52.25	10.5	0.075	(0.0, 15.0]	5.226e+14	426.649
	52.25	10.5	0.075	(0.0, 15.0]	3.78647e+14	426.649
	52.25	10.5	0.075	(0.0, 15.0]	1095000000000000	426.649
	52.25	10.5	0.075	(0.0, 15.0]	1797600000000000	426.649
	52.25	10.5	0.075	(0.0, 15.0]	1494900000000000	426.649
	52.25	10.5	0.075	(0.0, 15.0]	1862400000000000	426.649
	52.25	10.5	0.075	(0.0, 15.0]	1922400000000000	426.649
	52.25	10.5	0.075	(0.0, 15.0]	1777500000000000	426.649
	52.25	10.5	0.075	(0.0, 15.0]	1869900000000000	426.649
	52.25	10.5	0.075	(0.0, 15.0]	1717500000000000	426.649
	52.25	10.5	0.075	(0.0, 15.0]	6.474e+14	426.649
	52.25	10.5	0.075	(0.0, 15.0]	5.325e+14	426.649
	52.25	10.5	0.075	(0.0, 15.0]	7.899e+14	426.649
	52.25	10.5	0.075	(0.0, 15.0]	1340100000000000	426.649
	52.25	10.5	0.075	(0.0, 15.0]	6.54027e+14	426.649
	52.25	10.5	0.075	(0.0, 15.0]	5.625e+14	426.649
	52.25	10.5	0.075	(0.0, 15.0]	5.874e+14	426.649
	48.5	11.46	0.1	(0.0, 15.0]	9.40527e+14	627.6
	48.5	11.46	0.1	(0.0, 15.0]	1171238372093023	627.6
	48.5	11.46	0.1	(0.0, 15.0]	1073119534883721	627.6
	48.5	11.46	0.1	(0.0, 15.0]	1546918604651163	627.6
	48.5	11.46	0.1	(0.0, 15.0]	5.81936e+14	627.6
	48.5	11.46	0.1	(0.0, 15.0]	893676976744186	627.6
	48.5	11.46	0.1	(0.0, 15.0]	3098846279069767	627.6
	29.03	75.08	0.075	(15.0, inf]	5.3693e+14	32.6
	29.03	75.08	0.075	(15.0, inf]	6.45994e+14	32.6
	29.03	75.08	0.075	(15.0, inf]	7.15795e+14	32.6
	29.03	75.08	0.075	(15.0, inf]	6.18141e+14	32.6
	29.03	75.08	0.075	(15.0, inf]	5.14446e+14	32.6
	29.03	75.08	0.075	(15.0, inf]	4.02698e+14	32.6
	29.03	75.08	0.075	(15.0, inf]	4.19477e+14	32.6
	29.03	75.08	0.075	(15.0, inf]	8.38953e+14	32.6
	29.03	75.08	0.075	(15.0, inf]	6.68478e+14	32.6
	29.03	75.08	0.075	(15.0, inf]	7.55058e+14	32.6
	29.03	75.08	0.075	(15.0, inf]	8.91975e+14	32.6
	29.03	75.08	0.075	(15.0, inf]	1029228139534884	32.6
	29.03	75.08	0.075	(15.0, inf]	6.40289e+14	32.6
	29.03	75.08	0.075	(15.0, inf]	6.57068e+14	32.6
	29.03	75.08	0.075	(15.0, inf]	6.85257e+14	32.6
	29.03	75.08	0.075	(15.0, inf]	7.2989e+14	32.6
	25.3	80.02	0.05	(15.0, inf]	6.47309e+14	195.3
	25.3	80.02	0.05	(15.0, inf]	7.56116e+14	195.3
	25.3	80.02	0.05	(15.0, inf]	9.63772e+14	195.3
	25.3	80.02	0.05	(15.0, inf]	1156304651162791	195.3
	25.3	80.02	0.05	(15.0, inf]	7.46895e+14	195.3
	25.3	80.02	0.05	(15.0, inf]	8.57547e+14	195.3
	25.3	80.02	0.05	(15.0, inf]	1011351627906977	195.3
	25.3	80.02	0.05	(15.0, inf]	1091020465116279	195.3
	29.03	75.09	0.075	(15.0, inf]	4.06529e+14	34
	29.03	75.09	0.075	(15.0, inf]	5.39273e+14	34
	29.03	75.09	0.075	(15.0, inf]	5.89052e+14	34
	29.03	75.09	0.075	(15.0, inf]	6.24893e+14	34
	29.03	75.09	0.075	(15.0, inf]	7.54983e+14	34
	29.03	75.09	0.075	(15.0, inf]	1169808139534884	34
	29.03	75.09	0.075	(15.0, inf]	8.76775e+14	34
	28.63	77.17	0.075	(15.0, inf]	4.18405e+14	458.244
	28.63	77.17	0.075	(15.0, inf]	5.9706e+14	458.244
	28.63	77.17	0.075	(15.0, inf]	6.13572e+14	458.244
	28.63	77.17	0.075	(15.0, inf]	5.72293e+14	458.244
	28.63	77.17	0.075	(15.0, inf]	5.69651e+14	458.244
	28.63	77.17	0.075	(15.0, inf]	5.22758e+14	458.244
	28.63	77.17	0.075	(15.0, inf]	4.95349e+14	458.244
	28.63	77.17	0.075	(15.0, inf]	9.10781e+14	458.244
	28.63	77.17	0.075	(15.0, inf]	6.05316e+14	458.244
	28.63	77.17	0.075	(15.0, inf]	3.35847e+14	458.244
	21.37	84	0.075	(15.0, inf]	1150449612513721	338
	21.37	84	0.075	(15.0, inf]	8.65603e+14	338
	21.37	84	0.075	(15.0, inf]	1780984496234651	338
	27.21	88.38	0.075	(15.0, inf]	5.31972e+14	881.4
	27.21	88.38	0.075	(15.0, inf]	4.49884e+14	881.4
	27.21	88.38	0.075	(15.0, inf]	1197553488372093	881.4
	27.21	88.38	0.075	(15.0, inf]	9.67558e+14	881.4
	27.21	88.38	0.075	(15.0, inf]	8.01163e+14	881.4
	27.21	88.38	0.075	(15.0, inf]	5.97791e+14	881.4
	27.21	88.38	0.075	(15.0, inf]	1774883720930233	881.4
	27.21	88.38	0.075	(15.0, inf]	1462553488372093	881.4
	27.21	88.38	0.075	(15.0, inf]	1569539534883721	881.4
	24.22	82.88	0.05	(15.0, inf]	4.8544e+14	296.8
	24.22	82.88	0.05	(15.0, inf]	544000000000000	296.8
	24.22	82.88	0.05	(15.0, inf]	994560000000000	296.8
	24.32	82.08	0.05	(15.0, inf]	7.33488e+14	224.8
	24.32	83.08	0.05	(15.0, inf]	6.09952e+14	244
	24.43	83.05	0.05	(15.0, inf]	8.18907e+14	210.7
	24.43	83.05	0.05	(15.0, inf]	6.70436e+14	210.7
	52.45	-6.72	0.15	(0.0, 15.0]	2.77515e+14	785.6
	52.45	-6.72	0.15	(0.0, 15.0]	319343023255814	785.6
	52.45	-6.72	0.15	(0.0, 15.0]	3.25605e+14	785.6
	52.45	-6.72	0.15	(0.0, 15.0]	3.46393e+14	785.6
	52.43	-8.46	0.15	(0.0, 15.0]	3.17709e+14	1055.1
	52.43	-8.46	0.15	(0.0, 15.0]	4.71884e+14	1055.1
	52.43	-8.46	0.15	(0.0, 15.0]	1.96989e+14	1055.1
	51.91	-8.05	0.15	(0.0, 15.0]	3.92277e+14	798.7
	51.91	-8.05	0.15	(0.0, 15.0]	2.88597e+14	798.7
	51.91	-8.05	0.15	(0.0, 15.0]	1.72719e+14	798.7
	52.78	-6.81	0.15	(0.0, 15.0]	3.21759e+14	835.7
	52.78	-6.81	0.15	(0.0, 15.0]	2.79349e+14	835.7
	52.78	-6.81	0.15	(0.0, 15.0]	2.36939e+14	835.7
	52.85	-6.9	0.15	(0.0, 15.0]	3.78337e+14	813.9
	52.85	-6.9	0.15	(0.0, 15.0]	1.97715e+14	813.9
	52.85	-6.9	0.15	(0.0, 15.0]	2.27564e+14	813.9
	50.23	-5.04	0.15	(0.0, 15.0]	7.33957e+14	898.1
	45.88	13.34	0.15	(0.0, 15.0]	4.0654e+14	602.1
	47.12	11.3	0.05	(0.0, 15.0]	2158116279069768	793.7
	46.83	11.28	0.05	(0.0, 15.0]	3012712558139535	750.6
	46.02	11.03	0.05	(0.0, 15.0]	2278552325581395	719.4
	36.05	140.13	0.025	(0.0, 15.0]	1209209302325581	748.708
	36.05	140.13	0.025	(0.0, 15.0]	1248837209302326	748.708
	36.05	140.13	0.025	(0.0, 15.0]	1620837209302326	748.708
	36.05	140.13	0.025	(0.0, 15.0]	1790790697674419	748.708
	36.05	140.13	0.025	(0.0, 15.0]	1153395348837209	748.708
	36.05	140.13	0.025	(0.0, 15.0]	1097581395348837	748.708
	36.05	140.13	0.025	(0.0, 15.0]	1123255813953488	748.708
	36.05	140.13	0.025	(0.0, 15.0]	1206976744186046	748.708
	36.05	140.13	0.075	(0.0, 15.0]	1181034883720930	748.708
	36.05	140.13	0.075	(0.0, 15.0]	1174046511627907	748.708
	36.05	140.13	0.075	(0.0, 15.0]	1586360465116279	748.708
	36.05	140.13	0.075	(0.0, 15.0]	1579372093023256	748.708
	36.05	140.13	0.075	(0.0, 15.0]	9.80608e+14	748.708
	36.05	140.13	0.075	(0.0, 15.0]	9.08488e+14	748.708
	36.05	140.13	0.075	(0.0, 15.0]	1018066046511628	748.708
	36.05	140.13	0.075	(0.0, 15.0]	1064468837209302	748.708
	35.06	136.98	0.05	(15.0, inf]	7.9814e+13	902.103
	35.06	136.98	0.05	(15.0, inf]	2.99907e+14	902.103
	35.06	136.98	0.05	(15.0, inf]	1608372093120000	902.103
	35.06	136.98	0.05	(15.0, inf]	1.18471e+14	902.103
	21.48	105.63	0.05	(15.0, inf]	2.79661e+14	960
	35.67	139.48	0.05	(0.0, 15.0]	2.99828e+14	813.006
	35.67	139.48	0.05	(0.0, 15.0]	8.14798e+14	813.006
	0.28	34.75	0.125	(15.0, inf]	9.17944e+14	851.6
	0.28	34.75	0.125	(15.0, inf]	7755269767441860	851.6
	0.28	34.75	0.125	(15.0, inf]	2896781395348837	851.6
	0.28	34.75	0.125	(15.0, inf]	7.21242e+14	851.6
	0.1	34.57	0.125	(15.0, inf]	4.72575e+14	930.7
	0.1	34.57	0.125	(15.0, inf]	2.64495e+14	930.7
	0.1	34.57	0.125	(15.0, inf]	4136662325581395	930.7
	0.1	34.57	0.125	(15.0, inf]	2274994186046512	930.7
	0.18	34.3	0.125	(15.0, inf]	5.15093e+14	961.8
	0.18	34.3	0.125	(15.0, inf]	5.07628e+14	961.8
	3.45	39.07	0.125	(15.0, inf]	460639534883721	218.3
	3.45	39.07	0.125	(15.0, inf]	3.79826e+14	218.3
	-1.55	37.23	0.075	(15.0, inf]	2.35024e+14	629.2
	-1.55	37.23	0.075	(15.0, inf]	749733488372093	629.2
	-1.55	37.23	0.075	(15.0, inf]	7.28512e+14	629.2
	-1.55	37.23	0.075	(15.0, inf]	7.44349e+14	629.2
	-1.55	37.23	0.075	(15.0, inf]	8.23535e+14	629.2
	-1.55	37.23	0.075	(15.0, inf]	9.08106e+14	629.2
	-1.55	37.23	0.075	(15.0, inf]	9.00187e+14	629.2
	-1.55	37.23	0.075	(15.0, inf]	791860465116279	629.2
	-1.55	37.23	0.075	(15.0, inf]	1150731627906977	629.2
	-1.55	37.23	0.075	(15.0, inf]	7.23127e+14	629.2
	-1.55	37.23	0.075	(15.0, inf]	8.49825e+14	629.2
	-1.55	37.23	0.075	(15.0, inf]	612266511627907	629.2
	-1.55	37.23	0.075	(15.0, inf]	8.57743e+14	629.2
	-1.55	37.23	0.075	(15.0, inf]	5.35931e+14	629.2
	-1.55	37.23	0.075	(15.0, inf]	6.2557e+14	629.2
	-1.55	37.23	0.075	(15.0, inf]	5.85977e+14	629.2
	-1.55	37.23	0.075	(15.0, inf]	9.02721e+14	629.2
	-1.55	37.23	0.075	(15.0, inf]	612266511627907	629.2
	-1.55	37.23	0.075	(15.0, inf]	7.68105e+14	629.2
	-1.55	37.23	0.075	(15.0, inf]	720593023255814	629.2
	-1.55	37.23	0.075	(15.0, inf]	678466046511628	629.2
	-1.55	37.23	0.075	(15.0, inf]	4.93487e+14	629.2
	-1.55	37.23	0.075	(15.0, inf]	6.59778e+14	629.2
	-1.55	37.23	0.075	(15.0, inf]	3.27197e+14	629.2
	-1.55	37.23	0.075	(15.0, inf]	6.09733e+14	629.2
	-1.55	37.23	0.075	(15.0, inf]	6.17651e+14	629.2
	-1.55	37.23	0.075	(15.0, inf]	7.6272e+14	629.2
	-1.55	37.23	0.075	(15.0, inf]	5.09325e+14	629.2
	-1.55	37.23	0.075	(15.0, inf]	8.97336e+14	629.2
	-1.55	37.23	0.075	(15.0, inf]	720593023255814	629.2
	-1.55	37.23	0.075	(15.0, inf]	4.43442e+14	629.2
	-1.55	37.23	0.075	(15.0, inf]	2.77151e+14	629.2
	-1.55	37.23	0.075	(15.0, inf]	4.8842e+14	629.2
	-1.55	37.23	0.075	(15.0, inf]	2.05884e+14	629.2
	-1.55	37.23	0.075	(15.0, inf]	612266511627907	629.2
	-1.55	37.23	0.075	(15.0, inf]	6.09733e+14	629.2
	-1.55	37.23	0.075	(15.0, inf]	749733488372093	629.2
	-1.55	37.23	0.075	(15.0, inf]	5.3308e+14	629.2
	-1.55	37.23	0.075	(15.0, inf]	7.65571e+14	629.2
	-1.55	37.23	0.075	(15.0, inf]	6.88919e+14	629.2
	-1.55	37.23	0.075	(15.0, inf]	3.24663e+14	629.2
	-1.55	37.23	0.075	(15.0, inf]	2.98373e+14	629.2
	-1.55	37.23	0.075	(15.0, inf]	5.01406e+14	629.2
	-1.55	37.23	0.075	(15.0, inf]	2.50861e+14	629.2
	-1.55	37.23	0.075	(15.0, inf]	7.65571e+14	629.2
	-1.55	37.23	0.075	(15.0, inf]	7.18059e+14	629.2
	-1.55	37.23	0.075	(15.0, inf]	5.38465e+14	629.2
	-1.55	37.23	0.075	(15.0, inf]	8.23535e+14	629.2
	-1.55	37.23	0.075	(15.0, inf]	1016115348837209	629.2
	-1.55	37.23	0.075	(15.0, inf]	382626976744186	629.2
	-1.55	37.23	0.075	(15.0, inf]	6.01814e+14	629.2
	-1.55	37.23	0.075	(15.0, inf]	5.93895e+14	629.2
	-1.55	37.23	0.075	(15.0, inf]	7.25978e+14	629.2
	-1.55	37.23	0.075	(15.0, inf]	4.06383e+14	629.2
	-1.55	37.23	0.075	(15.0, inf]	4.01315e+14	629.2
	-1.55	37.23	0.075	(15.0, inf]	6.59778e+14	629.2
	-1.55	37.23	0.075	(15.0, inf]	4.8842e+14	629.2
	-1.55	37.23	0.075	(15.0, inf]	5.48918e+14	629.2
	-1.55	37.23	0.075	(15.0, inf]	5.01406e+14	629.2
	-1.55	37.23	0.075	(15.0, inf]	6.81e+14	629.2
	-1.55	37.23	0.075	(15.0, inf]	3.22129e+14	629.2
	-1.55	37.23	0.075	(15.0, inf]	4.67198e+14	629.2
	-1.55	37.23	0.075	(15.0, inf]	5.75524e+14	629.2
	-1.55	37.23	0.075	(15.0, inf]	5.01406e+14	629.2
	-1.55	37.23	0.075	(15.0, inf]	4.19686e+14	629.2
	-1.55	37.23	0.075	(15.0, inf]	4.27605e+14	629.2
	-1.55	37.23	0.075	(15.0, inf]	6.65163e+14	629.2
	-1.55	37.23	0.075	(15.0, inf]	3.93396e+14	629.2
	-1.55	37.23	0.075	(15.0, inf]	5.01406e+14	629.2
	-1.55	37.23	0.075	(15.0, inf]	7.02222e+14	629.2
	-1.55	37.23	0.075	(15.0, inf]	6.17651e+14	629.2
	-1.55	37.23	0.075	(15.0, inf]	4.90953e+14	629.2
	19.31	-98.5	0.075	(15.0, inf]	1204488372093023	821
	19.31	-98.5	0.075	(15.0, inf]	3.24494e+14	821
	19.31	-98.5	0.075	(15.0, inf]	1108767441860465	821
	19.31	-98.5	0.075	(15.0, inf]	9.06796e+14	821
	19.31	-98.5	0.075	(15.0, inf]	8.56064e+14	821
	19.31	-98.5	0.075	(15.0, inf]	7.73744e+14	821
	19.31	-98.5	0.075	(15.0, inf]	1052930232558140	821
	19.31	-98.5	0.075	(15.0, inf]	8.90843e+14	821
	19.31	-98.5	0.075	(15.0, inf]	9.9454e+14	821
	19.31	-98.5	0.075	(15.0, inf]	8.74889e+14	821
	19.31	-98.5	0.075	(15.0, inf]	1204488372093023	821
	19.31	-98.5	0.075	(15.0, inf]	7.65767e+14	821
	19.31	-98.5	0.075	(15.0, inf]	1446343255813954	821
	19.31	-98.5	0.075	(15.0, inf]	7.65767e+14	821
	19.31	-98.5	0.075	(15.0, inf]	1052930232558140	821
	19.31	-98.5	0.075	(15.0, inf]	606232558139535	821
	-43.63	172.5	0.05	(0.0, 15.0]	8.83232e+14	786.8
	-43.63	172.5	0.05	(0.0, 15.0]	1001592558139535	786.8
	-43.63	172.5	0.05	(0.0, 15.0]	6.46511e+14	786.8
	-43.63	172.5	0.05	(0.0, 15.0]	6.85965e+14	786.8
	-43.63	172.5	0.15	(0.0, 15.0]	6.88763e+14	786.8
	-43.63	172.5	0.15	(0.0, 15.0]	6.73382e+14	786.8
	-43.63	172.5	0.15	(0.0, 15.0]	6.47312e+14	786.8
	-43.63	172.5	0.15	(0.0, 15.0]	5.91002e+14	786.8
	-39.6	175.6	0.0375	(0.0, 15.0]	4.65727e+14	1425.9
	-39.6	175.6	0.0375	(0.0, 15.0]	4.24506e+14	1425.9
	-39.6	175.6	0.0375	(0.0, 15.0]	1499906976744186	1425.9
	-39.6	175.6	0.0375	(0.0, 15.0]	2.91349e+14	1425.9
	-40.52	175.32	0.0375	(0.0, 15.0]	1106640000000000	1483
	-40.52	175.32	0.0375	(0.0, 15.0]	1076291162790698	1483
	-40.52	175.32	0.0375	(0.0, 15.0]	2302384186046512	1483
	-40.52	175.32	0.0375	(0.0, 15.0]	1673313488372093	1483
	-40.35	175.53	0.0375	(0.0, 15.0]	1444196744186046	1470.7
	-40.35	175.53	0.0375	(0.0, 15.0]	1308231627906977	1470.7
	-40.35	175.53	0.0375	(0.0, 15.0]	3256982558139535	1470.7
	-40.35	175.53	0.0375	(0.0, 15.0]	1429611395348837	1470.7
	-40.62	175.3	0.0375	(0.0, 15.0]	1865755813953488	1166.6
	-40.62	175.3	0.0375	(0.0, 15.0]	2926290697674419	1166.6
	-40.62	175.3	0.025	(0.0, 15.0]	3425920465116279	1166.6
	-40.25	175.4	0.0375	(0.0, 15.0]	1633857209302326	1130.9
	-40.25	175.4	0.0375	(0.0, 15.0]	2035386976744186	1130.9
	-39.27	173.76	0.0375	(0.0, 15.0]	3743023255813954	1783.6
	-39.27	173.76	0.0375	(0.0, 15.0]	5614534883720930	1783.6
	-39.35	175.25	0.0375	(0.0, 15.0]	3518005813953488	1773.8
	-39.35	175.25	0.0375	(0.0, 15.0]	5222498372093024	1773.8
	-39.35	175.25	0.0375	(0.0, 15.0]	4207042325581395	1773.8
	-37.92	175.32	0.0375	(0.0, 15.0]	3712558139534884	1534.2
	-35.45	173.53	0.0375	(0.0, 15.0]	3414481162790698	1803.2
	-37.75	175.15	0.0375	(0.0, 15.0]	4222729302325582	1521.4
	-43.55	172.47	0.0375	(0.0, 15.0]	1393070232558140	693.4
	-40.68	175.3	0.0375	(0.0, 15.0]	1634089302325582	1411.4
	-41.18	174.93	0.0375	(0.0, 15.0]	1239267900553550	1840.5
	-41.07	175.17	0.0375	(0.0, 15.0]	3360627906976744	1799.4
	-46.12	168.8	0.0375	(0.0, 15.0]	2286909767441860	1097.2
	-41.52	173.57	0.0375	(0.0, 15.0]	2395642790697674	1808.4
	-35.52	174.2	0.0375	(0.0, 15.0]	2028957906976744	1769.7
	-37.85	175.44	0.0375	(0.0, 15.0]	4157708837209302	1861.1
	-35.08	173.77	0.0375	(15.0, inf]	7.69126e+14	1773.5
	-35.28	174	0.0375	(15.0, inf]	1066896696338843	1485.7
	-35.28	174	0.0375	(15.0, inf]	8.01957e+14	1485.7
	-35.28	174	0.0375	(15.0, inf]	3201080697674418	1485.7
	-40.88	175.07	0.0375	(0.0, 15.0]	3211046511627906	1236.1
	-40.88	175.07	0.0375	(0.0, 15.0]	1916352558139535	1236.1
	-40.88	175.07	0.0375	(0.0, 15.0]	2477093023255814	1236.1
	-39.5	176.48	0.0375	(0.0, 15.0]	6.59927e+14	1425.3
	-38.62	177.9	0.0375	(0.0, 15.0]	6.86496e+14	1863.9
	-38.38	177.83	0.0375	(0.0, 15.0]	1087011627906977	1869.5
	-45.09	170.98	0.0375	(0.0, 15.0]	1757232558139535	487.1
	-38.7	174.62	0.0375	(0.0, 15.0]	1037143953488372	1519
	-41.12	175.11	0.0375	(0.0, 15.0]	2932454718763702	1816.2
	-41.12	175.11	0.0375	(0.0, 15.0]	1552445874060986	1816.2
	-41.12	175.11	0.0375	(0.0, 15.0]	1554582144052660	1816.2
	-38	175	0.075	(0.0, 15.0]	6.29131e+14	1869.9
	-38	175	0.075	(0.0, 15.0]	6.5416e+14	1869.9
	-38	175	0.1375	(0.0, 15.0]	2.3537e+14	1869.9
	-38	175	0.1375	(0.0, 15.0]	1.98124e+14	1869.9
	-38	175	0.1375	(0.0, 15.0]	9.95624e+13	1869.9
	-38	175	0.1375	(0.0, 15.0]	1.74638e+14	1869.9
	-38	175	0.1375	(0.0, 15.0]	1.64782e+14	1869.9
	-38	175	0.0375	(0.0, 15.0]	8.87501e+14	1869.9
	-38	175	0.0375	(0.0, 15.0]	1493337209302326	1869.9
	-38	175	0.025	(0.0, 15.0]	1841894418604651	1869.9
	-38	175	0.025	(0.0, 15.0]	1614593953488372	1869.9
	-38	175	0.025	(0.0, 15.0]	7.14451e+14	1869.9
	-38	175	0.0375	(0.0, 15.0]	1855093953488372	1869.9
	-38	175	0.025	(0.0, 15.0]	2766756744186046	1869.9
	-38	175	0.0375	(0.0, 15.0]	2062035813953489	1869.9
	-38	175	0.0375	(0.0, 15.0]	1340535813953488	1869.9
	-38	175	0.0375	(0.0, 15.0]	1159545581395349	1869.9
	-38	175	0.0375	(0.0, 15.0]	1875452558139535	1869.9
	-38	175	0.0375	(0.0, 15.0]	6.44688e+14	1869.9
	-38	175	0.0375	(0.0, 15.0]	1815942790697674	1869.9
	-38	175	0.0375	(0.0, 15.0]	7.15184e+14	1869.9
	-38	175	0.0375	(0.0, 15.0]	4.36351e+14	1869.9
	-38	175	0.0375	(0.0, 15.0]	3.68231e+14	1869.9
	-38	175	0.0375	(0.0, 15.0]	3.98262e+14	1869.9
	-38	175	0.0375	(0.0, 15.0]	3859186046511628	1869.9
	-38	175	0.0375	(0.0, 15.0]	2410593023255814	1869.9
	-38	175	0.025	(0.0, 15.0]	5.1903e+14	1869.9
	-38	175	0.025	(0.0, 15.0]	5.50275e+14	1869.9
	-38	175	0.01	(0.0, 15.0]	2295557747617498	1869.9
	-38	175	0.01	(0.0, 15.0]	7664015651654620	1869.9
	-38	175	0.01	(0.0, 15.0]	3492431653074930	1869.9
	-38	175	0.01	(0.0, 15.0]	3182777896489362	1869.9
	32.94	72.65	0.1	(15.0, inf]	1.69249e+14	277.3
	33.07	72.97	0.1	(15.0, inf]	1.98558e+14	412.223
	32.39	72.49	0.1	(15.0, inf]	255000000000000	313.2
	33.58	73.38	0.1	(15.0, inf]	269953488372093	487
	33.65	72.91	0.1	(15.0, inf]	4.10065e+14	306.7
	32.93	72.86	0.1	(15.0, inf]	2.90679e+14	374.553
	33.6	73.05	0.1	(15.0, inf]	2.892e+14	653.806
	32.65	74.6	0.1	(15.0, inf]	3.34763e+14	576.7
	33.2	73.27	0.1	(15.0, inf]	5.21386e+14	360.7
	33.19	73.36	0.1	(15.0, inf]	3.58221e+14	381.7
	28.78	66.53	0.1	(0.0, 15.0]	5.48721e+14	19
	15.69	121	0.1	(15.0, inf]	3.33006e+14	654.5
	15.69	121	0.1	(15.0, inf]	4.6036e+14	654.5
	15.69	121	0.1	(15.0, inf]	4.06105e+14	654.5
	15.69	121	0.1	(15.0, inf]	3.59971e+14	654.5
	15.69	121	0.1	(15.0, inf]	3.9246e+14	654.5
	15.69	121	0.1	(15.0, inf]	3.38529e+14	654.5
	15.69	121	0.1	(15.0, inf]	3.11239e+14	654.5
	15.69	121	0.1	(15.0, inf]	2.97918e+14	654.5
	15.69	121	0.1	(15.0, inf]	2.54384e+14	654.5
	15.69	121	0.1	(15.0, inf]	3.33006e+14	654.5
	15.69	121	0.1	(15.0, inf]	2.94994e+14	654.5
	15.69	121	0.1	(15.0, inf]	3.41128e+14	654.5
	15.69	121	0.1	(15.0, inf]	102809497717214	654.5
	15.69	121	0.1	(15.0, inf]	3.0604e+14	654.5
	15.69	121	0.1	(15.0, inf]	3.95383e+14	654.5
	15.69	121	0.1	(15.0, inf]	2.09875e+14	654.5
	15.69	121	0.1	(15.0, inf]	1.98504e+14	654.5
	15.69	121	0.1	(15.0, inf]	1.36451e+14	654.5
	57	35	0.1	(0.0, 15.0]	3.42575e+14	479
	57	35	0.1	(0.0, 15.0]	1.59036e+14	479
	57	35	0.1	(0.0, 15.0]	9.77267e+13	479
	57	35	0.1	(0.0, 15.0]	1.28632e+14	479
	51	39	0.15	(0.0, 15.0]	4.73443e+14	412
	51	39	0.15	(0.0, 15.0]	124474185410884	412
	51	39	0.15	(0.0, 15.0]	2.67081e+14	412
	51	39	0.15	(0.0, 15.0]	4.01919e+14	412
	51	39	0.15	(0.0, 15.0]	9.92071e+13	412
	51	39	0.15	(0.0, 15.0]	1.99015e+14	412
	51	39	0.15	(0.0, 15.0]	3.33852e+14	412
	55.75	37.63	0.025	(0.0, 15.0]	9.1267e+14	482.525
	55.75	37.63	0.025	(0.0, 15.0]	2196111627906977	482.525
	55.75	37.63	0.025	(0.0, 15.0]	3594825581395348	482.525
	55.75	37.63	0.075	(0.0, 15.0]	6.43911e+14	482.525
	55.75	37.63	0.075	(0.0, 15.0]	1719052325581395	482.525
	55.75	37.63	0.075	(0.0, 15.0]	1745016472777907	482.525
	50.53	44.92	0.025	(0.0, 15.0]	3.69466e+14	273.2
	50.53	44.92	0.025	(0.0, 15.0]	4.9422e+14	273.2
	50.53	44.92	0.025	(0.0, 15.0]	1487459302325582	273.2
	50.53	44.92	0.075	(0.0, 15.0]	226200000000000	273.2
	50.53	44.92	0.075	(0.0, 15.0]	4.872e+14	273.2
	50.53	44.92	0.075	(0.0, 15.0]	4.41042e+14	273.2
	46.63	41.88	0.025	(0.0, 15.0]	2177121705525814	314.9
	46.63	41.88	0.025	(0.0, 15.0]	6.20614e+14	314.9
	46.63	41.88	0.025	(0.0, 15.0]	1756665697674418	314.9
	46.63	41.88	0.075	(0.0, 15.0]	8.76547e+14	314.9
	46.63	41.88	0.075	(0.0, 15.0]	3.77664e+14	314.9
	46.63	41.88	0.075	(0.0, 15.0]	6.11651e+14	314.9
	67.5	64.03	0.025	(-inf, 0.0]	1.52018e+16	120
	67.5	64.03	0.025	(-inf, 0.0]	2470251938730232	120
	58.67	43.98	0.1	(0.0, 15.0]	1112023255813954	497.2
	58.67	43.98	0.13	(0.0, 15.0]	5.41876e+14	497.2
	52	59	0.1	(0.0, 15.0]	1310883720930232	224.4
	52	59	0.1	(0.0, 15.0]	1890697674418605	224.4
	52	59	0.055	(0.0, 15.0]	8.31907e+14	224.4
	52	59	0.02	(0.0, 15.0]	3602837209302326	224.4
	37.95	-6.3	0.1	(15.0, inf]	5.06466e+14	715.5
	59.88	17.63	0.1	(0.0, 15.0]	4.11395e+14	413.105
	59.88	17.63	0.1	(0.0, 15.0]	5.47e+14	413.105
	59.88	17.63	0.1	(0.0, 15.0]	7.1339e+14	413.105
	59.88	17.63	0.1	(0.0, 15.0]	9.76459e+14	413.105
	59.88	17.63	0.1	(0.0, 15.0]	9.79512e+14	413.105
	60	17	0.15	(0.0, 15.0]	2.19035e+14	645.3
	60	17	0.15	(0.0, 15.0]	3.1103e+14	645.3
	60	17	0.15	(0.0, 15.0]	3.96739e+14	645.3
	60	17	0.15	(0.0, 15.0]	1.71419e+14	645.3
	60	17	0.15	(0.0, 15.0]	3.71407e+14	645.3
	60	17	0.15	(0.0, 15.0]	4.90448e+14	645.3
	60	17	0.15	(0.0, 15.0]	6.04727e+14	645.3
	60	17	0.15	(0.0, 15.0]	5.42826e+14	645.3
	60	17	0.15	(0.0, 15.0]	6.69866e+14	645.3
	60	17	0.15	(0.0, 15.0]	4.60354e+14	645.3
	60	17	0.15	(0.0, 15.0]	5.88918e+14	645.3
	60	17	0.15	(0.0, 15.0]	4.5864e+14	645.3
	60	17	0.15	(0.0, 15.0]	6.17488e+14	645.3
	60	17	0.15	(0.0, 15.0]	2.99983e+14	645.3
	60	17	0.075	(0.0, 15.0]	2.76174e+14	645.3
	60	17	0.075	(0.0, 15.0]	3.01506e+14	645.3
	60	17	0.075	(0.0, 15.0]	4.27023e+14	645.3
	60	17	0.075	(0.0, 15.0]	3.96167e+13	645.3
	60	17	0.075	(0.0, 15.0]	5.09494e+14	645.3
	60	17	0.075	(0.0, 15.0]	4.84162e+14	645.3
	60	17	0.075	(0.0, 15.0]	5.31779e+14	645.3
	60	17	0.075	(0.0, 15.0]	6.38058e+14	645.3
	60	17	0.075	(0.0, 15.0]	1.07994e+14	645.3
	60	17	0.075	(0.0, 15.0]	6.31773e+14	645.3
	60	17	0.075	(0.0, 15.0]	4.69877e+14	645.3
	60	17	0.075	(0.0, 15.0]	2.79412e+14	645.3
	60	17	0.075	(0.0, 15.0]	4.93686e+14	645.3
	60	17	0.075	(0.0, 15.0]	2.09512e+14	645.3
	60	17	0.05	(0.0, 15.0]	1.79483e+14	645.3
	60	17	0.05	(0.0, 15.0]	2.51855e+14	645.3
	60	17	0.05	(0.0, 15.0]	3.81401e+14	645.3
	60	17	0.05	(0.0, 15.0]	6.66366e+14	645.3
	60	17	0.05	(0.0, 15.0]	1.49267e+14	645.3
	60	17	0.05	(0.0, 15.0]	2.62349e+14	645.3
	60	17	0.05	(0.0, 15.0]	4.01122e+14	645.3
	60	17	0.05	(0.0, 15.0]	6.19686e+14	645.3
	52.43	0.37	0.05	(0.0, 15.0]	2.8178e+14	645.3
	51.8	-0.38	0.05	(0.0, 15.0]		682.2
	51.8	-0.38	0.05	(0.0, 15.0]		682.2
	51.8	-0.38	0.05	(0.0, 15.0]		682.2
	51.8	-0.38	0.05	(0.0, 15.0]		682.2
	52.22	1.5	0.05	(0.0, 15.0]		655.4
	57.21	-2.2	0.05	(0.0, 15.0]		529.528
	57.21	-2.2	0.05	(0.0, 15.0]		529.528
	51.9	-1.17	0.1	(0.0, 15.0]	7.51959e+14	433.916
	51.9	-1.17	0.1	(0.0, 15.0]	2087854883720930	433.916
	57.22	-2.22	0.05	(0.0, 15.0]	9.6207e+14	686.9
	51.8	-0.33	0.05	(0.0, 15.0]	3884524651162790	668.9
	51.8	-0.33	0.05	(0.0, 15.0]	3292591627906977	668.9
	52.2	1.49	0.05	(0.0, 15.0]	1587600000000000	729
	57.13	-2.22	0.05	(0.0, 15.0]	1055370697674419	802.5
	52.95	-1.15	0.05	(0.0, 15.0]	4.53834e+14	438.726
	52.95	-1.15	0.05	(0.0, 15.0]	491546511627907	438.726
	52.95	-1.15	0.05	(0.0, 15.0]	4.97026e+14	438.726
	52.95	-1.15	0.05	(0.0, 15.0]	4.61893e+14	438.726
	52.95	-1.15	0.05	(0.0, 15.0]	3.76154e+14	438.726
	52.95	-1.15	0.05	(0.0, 15.0]	2.90093e+14	438.726
	52.95	-1.15	0.05	(0.0, 15.0]	4.99605e+14	438.726
	52.95	-1.15	0.05	(0.0, 15.0]	3.76154e+14	438.726
	52.95	-1.15	0.05	(0.0, 15.0]	3.22326e+14	438.726
	52.95	-1.15	0.05	(0.0, 15.0]	2.1209e+14	438.726
	52.95	-1.15	0.05	(0.0, 15.0]	402906976744186	438.726
	52.95	-1.15	0.05	(0.0, 15.0]	2.52381e+14	438.726
	52.95	-1.15	0.05	(0.0, 15.0]	2.20148e+14	438.726
	52.95	-1.15	0.05	(0.0, 15.0]	4.88968e+14	438.726
	52.95	-1.15	0.05	(0.0, 15.0]	4.83488e+14	438.726
	52.95	-1.15	0.05	(0.0, 15.0]	491546511627907	438.726
	52.95	-1.15	0.05	(0.0, 15.0]	4.86067e+14	438.726
	52.95	-1.15	0.05	(0.0, 15.0]	4.94125e+14	438.726
	52.95	-1.15	0.05	(0.0, 15.0]	4.86067e+14	438.726
	52.95	-1.15	0.05	(0.0, 15.0]	5.07663e+14	438.726
	52.95	-1.15	0.05	(0.0, 15.0]	4.88968e+14	438.726
	51.8	-1	0.115	(0.0, 15.0]	7.00814e+14	758.5
	51.8	-1	0.115	(0.0, 15.0]	6.20721e+14	758.5
	51.8	-1	0.115	(0.0, 15.0]	705352558139535	758.5
	51.8	-1	0.115	(0.0, 15.0]	3.80442e+14	758.5
	51.8	-1	0.115	(0.0, 15.0]	6.74116e+14	758.5
	51.8	-1	0.115	(0.0, 15.0]	4.00465e+14	758.5
	51.8	-1	0.115	(0.0, 15.0]	5.47302e+14	758.5
	51.8	-1	0.115	(0.0, 15.0]	7.78771e+14	758.5
	51.8	-1	0.115	(0.0, 15.0]	7.14163e+14	758.5
	51.8	-1	0.115	(0.0, 15.0]	4.55996e+14	758.5
	51.8	-1	0.115	(0.0, 15.0]	7.58748e+14	758.5
	51.8	-1	0.115	(0.0, 15.0]	7.49671e+14	758.5
	51.8	-1	0.115	(0.0, 15.0]	5.07256e+14	758.5
	51.8	-1	0.115	(0.0, 15.0]	4.91771e+14	758.5
	51.8	-1	0.115	(0.0, 15.0]	6.54093e+14	758.5
	51.8	-1	0.115	(0.0, 15.0]	2.98213e+14	758.5
	51.8	-1	0.115	(0.0, 15.0]	4.13814e+14	758.5
	51.8	-1	0.115	(0.0, 15.0]	6.67442e+14	758.5
	51.8	-1	0.0625	(0.0, 15.0]	1316996279069767	758.5
	51.8	-1	0.0625	(0.0, 15.0]	1581837209302326	758.5
	51.8	-1	0.0625	(0.0, 15.0]	1646445581395349	758.5
	51.8	-1	0.0625	(0.0, 15.0]	1041209302325581	758.5
	51.8	-1	0.0625	(0.0, 15.0]	1617345116279070	758.5
	51.8	-1	0.0625	(0.0, 15.0]	1370391627906976	758.5
	51.8	-1	0.0625	(0.0, 15.0]	1459561860465116	758.5
	51.8	-1	0.0625	(0.0, 15.0]	1225957209302326	758.5
	51.8	-1	0.0625	(0.0, 15.0]	1435000000000000	758.5
	51.8	-1	0.0625	(0.0, 15.0]	1074581395348837	758.5
	51.8	-1	0.0625	(0.0, 15.0]	7.12027e+14	758.5
	51.8	-1	0.0625	(0.0, 15.0]	1383740465116279	758.5
	51.8	-1	0.0625	(0.0, 15.0]	1125840930232558	758.5
	51.8	-1	0.0625	(0.0, 15.0]	1610670697674418	758.5
	51.8	-1	0.0625	(0.0, 15.0]	1003298604651163	758.5
	51.8	-1	0.0625	(0.0, 15.0]	1154674418604651	758.5
	51.8	-1	0.0625	(0.0, 15.0]	7.00814e+14	758.5
	51.8	-1	0.0625	(0.0, 15.0]	1179236279069768	758.5
	51.82	-0.37	0.075	(0.0, 15.0]	1202232558139535	475.962
	51.82	-0.37	0.075	(0.0, 15.0]	4.88372e+14	475.962
	51.82	-0.37	0.075	(0.0, 15.0]	1402325581395349	475.962
	51.82	-0.37	0.075	(0.0, 15.0]	9.2093e+14	475.962
	51.82	-0.37	0.075	(0.0, 15.0]	2104744186046512	475.962
	51.82	-0.37	0.075	(0.0, 15.0]	2634976744186046	475.962
	51.82	-0.37	0.075	(0.0, 15.0]	1786046511627907	475.962
	51.82	-0.37	0.075	(0.0, 15.0]	9.9907e+13	475.962
	52.07	-0.5	0.05	(0.0, 15.0]	4.86513e+14	486.5
	50.75	-3.9	0.05	(0.0, 15.0]	3471313953488372	902.7
	50.75	-3.9	0.05	(0.0, 15.0]	2345302325581396	902.7
	50.75	-3.9	0.05	(0.0, 15.0]	2343170232558140	902.7
	50.75	-3.9	0.05	(0.0, 15.0]	2240829767441860	902.7
	50.75	-3.9	0.05	(0.0, 15.0]	3589112093023256	902.7
	50.75	-3.9	0.05	(0.0, 15.0]	3811116279069768	902.7
	50.75	-3.9	0.05	(0.0, 15.0]	2780515813953488	902.7
	52.42	-1.97	0.075	(0.0, 15.0]	1444240000000000	615.954
	51.82	-0.35	0.165	(0.0, 15.0]	6.7429e+14	828.8
	51.82	-0.35	0.165	(0.0, 15.0]	6.35394e+14	828.8
	55.22	-1.68	0.1	(0.0, 15.0]	1174347441860465	700
	55.22	-1.68	0.1	(0.0, 15.0]	7.69478e+14	700
	55.22	-1.68	0.1	(0.0, 15.0]	1304187441860465	700
	55.22	-1.68	0.1	(0.0, 15.0]	9.26746e+14	700
	55.03	-1.87	0.1	(0.0, 15.0]	2639720930232558	737.1
	55.03	-1.87	0.1	(0.0, 15.0]	2971641395348837	737.1
	55	-2.1	0.1	(0.0, 15.0]	1576432558139535	720.5
	55	-2.1	0.1	(0.0, 15.0]	4.19805e+14	720.5
	52.5	-2.97	0.1	(0.0, 15.0]	3845340000000000	753.3
	52.5	-2.97	0.1	(0.0, 15.0]	4860000000000000	753.3
	52.5	-2.97	0.1	(0.0, 15.0]	3676590000000000	753.3
	52.5	-2.97	0.1	(0.0, 15.0]	3667410000000000	753.3
	52.5	-2.97	0.1	(0.0, 15.0]	5710500000000001	753.3
	52.5	-2.97	0.1	(0.0, 15.0]	4058910000000000	753.3
	41.85	-88.31	0.025	(0.0, 15.0]	1196752558139535	596.003
	41.85	-88.31	0.025	(0.0, 15.0]	1196752558139535	596.003
	41.85	-88.31	0.025	(0.0, 15.0]	1575038139534884	596.003
	41.85	-88.31	0.025	(0.0, 15.0]	2326200930232558	596.003
	41.85	-88.31	0.025	(0.0, 15.0]	2521503255813954	596.003
	41.85	-88.31	0.025	(0.0, 15.0]	1995689302325582	596.003
	41.85	-88.31	0.025	(0.0, 15.0]	4056279069767442	596.003
	41.85	-88.31	0.025	(0.0, 15.0]	4249177674418604	596.003
	41.85	-88.31	0.025	(0.0, 15.0]	3753410232558140	596.003
	41.85	-88.31	0.025	(0.0, 15.0]	4854915348837210	596.003
	41.85	-88.31	0.025	(0.0, 15.0]	3079767441860466	596.003
	38.55	-121.74	0.075	(15.0, inf]	724826511627907	370.411
	38.55	-121.74	0.09	(15.0, inf]	1.38908e+14	370.411
	38.55	-121.74	0.09	(15.0, inf]	2.34994e+14	370.411
	38.55	-121.74	0.09	(15.0, inf]	1.95654e+14	370.411
	38.55	-121.74	0.09	(15.0, inf]	3.5545e+14	370.411
	38.55	-121.74	0.09	(15.0, inf]	2.19676e+14	370.411
	38.55	-121.74	0.09	(15.0, inf]	3.92005e+14	370.411
	38.05	-85	0.0375	(0.0, 15.0]	2126193953488372	704.9
	38.05	-85	0.0375	(0.0, 15.0]	1165157674418605	704.9
	41.4	-89.88	0.0375	(0.0, 15.0]	730733488372093	413.1
	41.4	-89.88	0.0375	(0.0, 15.0]	7.00801e+14	413.1
	40.85	-96.75	0.0375	(0.0, 15.0]	1509786279069768	278.6
	40.85	-96.75	0.0375	(0.0, 15.0]	1890685348837209	278.6
	40.85	-96.75	0.0375	(0.0, 15.0]	1404123720930232	278.6
	41.14	-102.98	0.0375	(0.0, 15.0]	1772430000000000	301
	41.14	-102.98	0.0375	(0.0, 15.0]	1991931162790698	301
	41.14	-102.98	0.0375	(0.0, 15.0]	1832080697674418	301
	41.14	-102.98	0.0375	(0.0, 15.0]	3392382093023256	301
	41.14	-102.98	0.0375	(0.0, 15.0]	2596145813953488	301
	41.14	-102.98	0.0375	(0.0, 15.0]	2366256046511628	301
	41.14	-102.98	0.0375	(0.0, 15.0]	1733556511627907	301
	38.05	-85	0.1125	(0.0, 15.0]	1355740000000000	704.9
	38.05	-85	0.1125	(0.0, 15.0]	1252825116279070	704.9
	41.4	-89.88	0.1125	(0.0, 15.0]	772800000000000	413.1
	41.4	-89.88	0.1125	(0.0, 15.0]	706240000000000	413.1
	40.85	-96.75	0.1125	(0.0, 15.0]	9.86316e+14	278.6
	40.85	-96.75	0.1125	(0.0, 15.0]	1259970697674419	278.6
	40.85	-96.75	0.1125	(0.0, 15.0]	1496235348837210	278.6
	41.14	-102.98	0.1125	(0.0, 15.0]	1503207209302326	301
	41.14	-102.98	0.1125	(0.0, 15.0]	1555709534883720	301
	41.14	-102.98	0.1125	(0.0, 15.0]	1360794651162791	301
	41.14	-102.98	0.1125	(0.0, 15.0]	1744717906976744	301
	41.14	-102.98	0.1125	(0.0, 15.0]	1555709534883720	301
	41.14	-102.98	0.1125	(0.0, 15.0]	1564569302325581	301
	41.14	-102.98	0.1125	(0.0, 15.0]	1585242093023256	301
	31	-87	0.075	(15.0, inf]	1.19128e+14	791.4
	31	-87	0.075	(15.0, inf]	1.25799e+14	791.4
	31	-87	0.075	(15.0, inf]	1.40412e+14	791.4
	31	-87	0.075	(15.0, inf]	137553023255814	791.4
	31	-87	0.075	(15.0, inf]	137553023255814	791.4
	31	-87	0.075	(15.0, inf]	1.58837e+14	791.4
	31	-87	0.075	(15.0, inf]	224913488372093	791.4
	31	-87	0.075	(15.0, inf]	1.96005e+14	791.4
	31	-87	0.075	(15.0, inf]	2.29043e+14	791.4
	31	-87	0.075	(15.0, inf]	203946976744186	791.4
	32	-85	0.075	(15.0, inf]	4.52023e+14	1406.5
	32	-85	0.075	(15.0, inf]	3.85409e+14	1406.5
	32	-85	0.075	(15.0, inf]	3.50199e+14	1406.5
	32	-85	0.075	(15.0, inf]	2.68676e+14	1406.5
	32	-85	0.075	(15.0, inf]	3.4671e+14	1406.5
	32	-85	0.075	(15.0, inf]	3.2165e+14	1406.5
	32	-85	0.075	(15.0, inf]	7.61302e+13	1406.5
	32	-85	0.075	(15.0, inf]	1.67804e+14	1406.5
	32	-85	0.075	(15.0, inf]	1.43696e+14	1406.5
	32	-85	0.075	(15.0, inf]	3.79382e+14	1406.5
	32	-85	0.075	(15.0, inf]	3.48296e+14	1406.5
	32	-85	0.075	(15.0, inf]	3.88581e+14	1406.5
	32	-85	0.075	(15.0, inf]	2.05234e+14	1406.5
	32	-85	0.075	(15.0, inf]	2.91833e+14	1406.5
	32	-85	0.075	(15.0, inf]	2.77241e+14	1406.5
	32	-85	0.075	(15.0, inf]	4.72007e+14	1406.5
	32	-85	0.075	(15.0, inf]	3.55274e+14	1406.5
	32	-85	0.075	(15.0, inf]	422840000000000	1406.5
	32	-85	0.075	(15.0, inf]	3.27994e+14	1406.5
	32	-85	0.075	(15.0, inf]	3.94291e+14	1406.5
	32	-85	0.075	(15.0, inf]	3.76527e+14	1406.5
	32	-85	0.075	(15.0, inf]	3.45758e+14	1406.5
	32	-85	0.075	(15.0, inf]	3.51785e+14	1406.5
	32	-85	0.075	(15.0, inf]	4.43141e+14	1406.5
	32	-85	0.075	(15.0, inf]	2.63601e+14	1406.5
	32	-85	0.075	(15.0, inf]	2.34735e+14	1406.5
	32	-85	0.075	(15.0, inf]	2.99128e+14	1406.5
	32	-85	0.075	(15.0, inf]	2.67407e+14	1406.5
	32	-85	0.075	(15.0, inf]	3.2514e+14	1406.5
	32	-85	0.075	(15.0, inf]	3.11817e+14	1406.5
	32	-85	0.075	(15.0, inf]	2.42031e+14	1406.5
	32	-85	0.075	(15.0, inf]	2.09358e+14	1406.5
	32	-85	0.075	(15.0, inf]	1.73831e+14	1406.5
	32	-85	0.075	(15.0, inf]	4.50437e+14	1406.5
	32	-85	0.075	(15.0, inf]	3.28946e+14	1406.5
	32	-85	0.075	(15.0, inf]	3.61619e+14	1406.5
	32	-85	0.075	(15.0, inf]	3.92388e+14	1406.5
	32	-85	0.075	(15.0, inf]	3.08327e+14	1406.5
	32	-85	0.075	(15.0, inf]	3.03252e+14	1406.5
	32	-85	0.075	(15.0, inf]	3.27677e+14	1406.5
	32	-85	0.075	(15.0, inf]	2.91515e+14	1406.5
	32	-85	0.075	(15.0, inf]	265186976744186	1406.5
	35	-87	0.075	(15.0, inf]	614553488372093	539.3
	35	-87	0.075	(15.0, inf]	6.34845e+14	539.3
	35	-87	0.075	(15.0, inf]	5.27588e+14	539.3
	35	-87	0.075	(15.0, inf]	5.63663e+14	539.3
	35	-87	0.075	(15.0, inf]	6.48373e+14	539.3
	35	-87	0.075	(15.0, inf]	668343023255814	539.3
	35	-87	0.075	(15.0, inf]	7.38237e+14	539.3
	35	-87	0.075	(15.0, inf]	7.42102e+14	539.3
	35	-87	0.075	(15.0, inf]	7.86551e+14	539.3
	35	-87	0.075	(15.0, inf]	7.89128e+14	539.3
	39.03	-76.88	0.075	(0.0, 15.0]	3.29386e+14	746.5
	39.03	-76.88	0.075	(0.0, 15.0]	3.83107e+14	746.5
	39.03	-76.88	0.075	(0.0, 15.0]	2.7106e+14	746.5
	39.03	-76.88	0.075	(0.0, 15.0]	2.9654e+14	746.5
	39.03	-76.88	0.075	(0.0, 15.0]	270446511627907	746.5
	39.03	-76.88	0.075	(0.0, 15.0]	3.08819e+14	746.5
	39.03	-76.88	0.075	(0.0, 15.0]	2.28698e+14	746.5
	39.03	-76.88	0.075	(0.0, 15.0]	2.61544e+14	746.5
	38.55	-121.74	0.015	(15.0, inf]	1.24051e+14	370.411
	38.55	-121.74	0.015	(15.0, inf]	2.69586e+14	370.411
	38.55	-121.74	0.015	(15.0, inf]	2.06521e+14	370.411
	38.55	-121.74	0.015	(15.0, inf]	4.22744e+14	370.411
	38.55	-121.74	0.015	(15.0, inf]	149346511627907	370.411
	38.55	-121.74	0.015	(15.0, inf]	4.39377e+14	370.411
	9.88	-83.57	0.05	(15.0, inf]	4.51084e+13	548.4
	9.88	-83.57	0.05	(15.0, inf]	4.48984e+13	548.4
	9.88	-83.57	0.05	(15.0, inf]	9.42263e+13	548.4
	9.88	-83.57	0.05	(15.0, inf]	3.63059e+13	548.4
	45.28	-122.75	0.05	(0.0, 15.0]	3.80608e+14	540
	45.28	-122.75	0.05	(0.0, 15.0]	3.3062e+14	540
	45.28	-122.75	0.05	(0.0, 15.0]	5.97513e+14	540
	45.28	-122.75	0.05	(0.0, 15.0]	3.36759e+14	540
	42.95	-92.54	0.075	(0.0, 15.0]	5.14731e+14	402
	42.95	-92.54	0.075	(0.0, 15.0]	5.17172e+14	402
	42.95	-92.54	0.075	(0.0, 15.0]	4.83914e+14	402
	42.95	-92.54	0.075	(0.0, 15.0]	4.50047e+14	402
	42.95	-92.54	0.075	(0.0, 15.0]	5.03442e+14	402
	42.95	-92.54	0.075	(0.0, 15.0]	4.39367e+14	402
	42.95	-92.54	0.075	(0.0, 15.0]	5.98638e+14	402
	42.95	-92.54	0.075	(0.0, 15.0]	5.33343e+14	402
	42.95	-92.54	0.075	(0.0, 15.0]	615419534883721	402
	42.95	-92.54	0.075	(0.0, 15.0]	707259534883721	402
	42.95	-92.54	0.075	(0.0, 15.0]	6.48372e+14	402
	42.95	-92.54	0.075	(0.0, 15.0]	6.48982e+14	402
	42.95	-92.54	0.075	(0.0, 15.0]	3.53935e+14	402
	42.94	-93.79	0.075	(0.0, 15.0]	7.36151e+14	418.1
	42.94	-93.79	0.075	(0.0, 15.0]	9.18779e+14	418.1
	42.94	-93.79	0.075	(0.0, 15.0]	9.77358e+14	418.1
	42.94	-93.79	0.075	(0.0, 15.0]	849863023255814	418.1
	42.94	-93.79	0.075	(0.0, 15.0]	7.98802e+14	418.1
	42.94	-93.79	0.075	(0.0, 15.0]	830127906976744	418.1
	42.94	-93.79	0.075	(0.0, 15.0]	9.24105e+14	418.1
	42.94	-93.79	0.075	(0.0, 15.0]	1002105348837209	418.1
	42.94	-93.79	0.075	(0.0, 15.0]	9.21912e+14	418.1
	42.94	-93.79	0.075	(0.0, 15.0]	9.16273e+14	418.1
	42.94	-93.79	0.075	(0.0, 15.0]	1036876744186046	418.1
	42.94	-93.79	0.075	(0.0, 15.0]	892779069767442	418.1
	42.94	-93.79	0.075	(0.0, 15.0]	1202902325581395	418.1
	42.94	-93.79	0.075	(0.0, 15.0]	1065383023255814	418.1
	42.94	-93.79	0.075	(0.0, 15.0]	1016515116279070	418.1
	42.94	-93.79	0.075	(0.0, 15.0]	8.17598e+14	418.1
	42.94	-93.79	0.075	(0.0, 15.0]	1080732558139535	418.1
	42.94	-93.79	0.075	(0.0, 15.0]	1255529302325582	418.1
	42.94	-93.79	0.075	(0.0, 15.0]	1103600232558140	418.1
	42.94	-93.79	0.075	(0.0, 15.0]	1106419534883721	418.1
	42.94	-93.79	0.075	(0.0, 15.0]	1279336744186046	418.1
	42.94	-93.79	0.075	(0.0, 15.0]	1282782558139535	418.1
	42.7	-84.48	0.075	(0.0, 15.0]	4.7843e+14	584
	42.7	-84.48	0.075	(0.0, 15.0]	4.41628e+14	584
	42.7	-84.48	0.075	(0.0, 15.0]	4.17093e+14	584
	42.7	-84.48	0.075	(0.0, 15.0]	3.92558e+14	584
	42.7	-84.48	0.075	(0.0, 15.0]	5.02965e+14	584
	42.7	-84.48	0.075	(0.0, 15.0]	4.17093e+14	584
	42.7	-84.48	0.075	(0.0, 15.0]	4.04826e+14	584
	42.7	-84.48	0.075	(0.0, 15.0]	3.55756e+14	584
	42.7	-84.48	0.075	(0.0, 15.0]	4.90698e+14	584
	42.7	-84.48	0.075	(0.0, 15.0]	3.92558e+14	584
	42.7	-84.48	0.075	(0.0, 15.0]	4.04826e+14	584
	42.7	-84.48	0.075	(0.0, 15.0]	3.31221e+14	584
	46.9	-117.8	0.025	(0.0, 15.0]	6214890000000000	256.6
	46.9	-117.8	0.025	(0.0, 15.0]	3685110000000000	256.6
	46.9	-117.8	0.025	(0.0, 15.0]	3492390000000000	256.6
	46.9	-117.8	0.025	(0.0, 15.0]	7039889999999999	256.6
	46.9	-117.8	0.025	(0.0, 15.0]	4894890000000000	256.6
	46.9	-117.8	0.075	(0.0, 15.0]	1904651162790698	256.6
	46.9	-117.8	0.075	(0.0, 15.0]	2327801162790698	256.6
	46.9	-117.8	0.075	(0.0, 15.0]	3333139534883721	256.6
	46.9	-117.8	0.075	(0.0, 15.0]	5026056976744186	256.6
	46.9	-117.8	0.075	(0.0, 15.0]	2089719767441860	256.6
	46.9	-117.8	0.15	(0.0, 15.0]	2119302325581395	256.6
	46.9	-117.8	0.15	(0.0, 15.0]	2010728837209302	256.6
	46.9	-117.8	0.15	(0.0, 15.0]	2064852558139535	256.6
	46.9	-117.8	0.15	(0.0, 15.0]	4945147441860465	256.6
	46.9	-117.8	0.15	(0.0, 15.0]	2255263720930232	256.6
	42.4	-85.4	0.075	(0.0, 15.0]	1.47198e+14	575.87
	9.18	-67.02	0.025	(15.0, inf]	6.22704e+14	542.6
	9.18	-67.02	0.025	(15.0, inf]	4.18333e+14	542.6
	9.18	-67.02	0.025	(15.0, inf]	6.17082e+14	542.6
	9.18	-67.02	0.075	(15.0, inf]	2.90451e+14	542.6
	9.18	-67.02	0.075	(15.0, inf]	3.51615e+14	542.6
	9.18	-67.02	0.075	(15.0, inf]	574176976744186	542.6
	45.43	86.26	0.025	(0.0, 15.0]	1231511627906977	98.3232
	45.43	86.26	0.025	(0.0, 15.0]	2653027906976744	98.3232
	45.43	86.26	0.025	(0.0, 15.0]	1.7593e+13	98.3232
	44.87	87.82	0.025	(0.0, 15.0]		160.893
	44.87	87.82	0.025	(0.0, 15.0]		160.893
	44.87	87.82	0.025	(0.0, 15.0]		160.893
	44.87	87.82	0.025	(0.0, 15.0]		160.893
	44.87	87.82	0.025	(0.0, 15.0]		160.893
	44.87	87.82	0.025	(0.0, 15.0]		160.893
	44.87	87.82	0.025	(0.0, 15.0]		160.893
	44.87	87.82	0.025	(0.0, 15.0]		160.893
	44.87	87.82	0.025	(0.0, 15.0]		160.893
	44.87	87.82	0.025	(0.0, 15.0]		160.893
	44.87	87.82	0.025	(0.0, 15.0]		160.893
	44.87	87.82	0.025	(0.0, 15.0]		160.893
	44.87	87.82	0.075	(0.0, 15.0]		160.893
	44.87	87.82	0.075	(0.0, 15.0]		160.893
	44.87	87.82	0.075	(0.0, 15.0]		160.893
	44.87	87.82	0.075	(0.0, 15.0]		160.893
	44.87	87.82	0.075	(0.0, 15.0]		160.893
	44.87	87.82	0.075	(0.0, 15.0]		160.893
	44.87	87.82	0.075	(0.0, 15.0]		160.893
	44.87	87.82	0.075	(0.0, 15.0]		160.893
	44.87	87.82	0.075	(0.0, 15.0]		160.893
	44.87	87.82	0.075	(0.0, 15.0]		160.893
	44.87	87.82	0.075	(0.0, 15.0]		160.893
	44.87	87.82	0.075	(0.0, 15.0]		160.893
	30.79	34.77	0.05	(15.0, inf]	2.68279e+14	165.682
	30.79	34.77	0.05	(15.0, inf]	5.6674e+14	165.682
	30.79	34.77	0.05	(15.0, inf]	4.91957e+14	165.682
	30.79	34.77	0.05	(15.0, inf]	4.19186e+14	165.682
	30.79	34.77	0.05	(15.0, inf]	4.89609e+14	165.682
	30.79	34.77	0.05	(15.0, inf]	2.24684e+14	165.682
	30.79	34.77	0.05	(15.0, inf]	8.95381e+14	165.682
	30.79	34.77	0.05	(15.0, inf]	7.9813e+14	165.682
	30.79	34.77	0.05	(15.0, inf]	2.24684e+14	165.682
	30.79	34.77	0.05	(15.0, inf]	140846511627907	165.682
	30.79	34.77	0.05	(15.0, inf]	2.2133e+14	165.682
	30.79	34.77	0.05	(15.0, inf]	140846511627907	165.682
	30.79	34.77	0.15	(15.0, inf]	1.01512e+14	165.682
	30.79	34.77	0.15	(15.0, inf]	1.89488e+14	165.682
	30.79	34.77	0.15	(15.0, inf]	1.50576e+14	165.682
	30.79	34.77	0.15	(15.0, inf]	1.96256e+14	165.682
	30.79	34.77	0.15	(15.0, inf]	2.97767e+14	165.682
	30.79	34.77	0.15	(15.0, inf]	1.08279e+14	165.682
	30.79	34.77	0.15	(15.0, inf]	1.42116e+14	165.682
	30.79	34.77	0.15	(15.0, inf]	2.97767e+14	165.682
	30.79	34.77	0.15	(15.0, inf]	1.11663e+14	165.682
	30.79	34.77	0.15	(15.0, inf]	2.23326e+14	165.682
	30.79	34.77	0.15	(15.0, inf]	1.11663e+14	165.682
	30.79	34.77	0.15	(15.0, inf]	1.35349e+14	165.682
	31.28	34.62	0.05	(15.0, inf]	1.62448e+14	346.8
	31.28	34.62	0.05	(15.0, inf]	1.43442e+12	346.8
	31.28	34.62	0.05	(15.0, inf]	4.66186e+12	346.8
	31.28	34.62	0.05	(15.0, inf]	3.37088e+13	346.8
	31.28	34.62	0.15	(15.0, inf]	2.62151e+13	346.8
	31.28	34.62	0.15	(15.0, inf]	15030000000000	346.8
	31.8	35.33	0.01	(15.0, inf]	1110488372093023	194.7
	31.8	35.33	0.01	(15.0, inf]		194.7
	31.8	35.33	0.01	(15.0, inf]		194.7
	31.8	35.33	0.01	(15.0, inf]		194.7
	31.8	35.33	0.075	(15.0, inf]	5.74014e+14	194.7
	31.8	35.33	0.075	(15.0, inf]		194.7
	31.8	35.33	0.075	(15.0, inf]		194.7
	31.8	35.33	0.075	(15.0, inf]		194.7
	31.75	35.47	0.01	(15.0, inf]	5.9866e+14	131.213
	31.75	35.47	0.075	(15.0, inf]	1.88837e+14	131.213
	31.79	35.09	0.01	(15.0, inf]	2437611627906976	681.6
	31.79	35.09	0.075	(15.0, inf]	2044820930232558	681.6
	31.78	35.08	0.01	(15.0, inf]		555.5
	31.78	35.08	0.01	(15.0, inf]		555.5
	31.78	35.08	0.01	(15.0, inf]		555.5
	31.76	35.5	0.01	(15.0, inf]		152.1
	31.76	35.5	0.01	(15.0, inf]		152.1
	31.76	35.5	0.01	(15.0, inf]		152.1
	31.78	35.08	0.075	(15.0, inf]		555.5
	31.78	35.08	0.075	(15.0, inf]		555.5
	31.78	35.08	0.075	(15.0, inf]		555.5
	31.76	35.5	0.075	(15.0, inf]		152.1
	31.76	35.5	0.075	(15.0, inf]		152.1
	31.76	35.5	0.075	(15.0, inf]		152.1
	32.91	35.3	0.05	(15.0, inf]	1.35756e+14	549.9
	32.91	35.3	0.05	(15.0, inf]	8.41686e+14	549.9
	32.91	35.3	0.05	(15.0, inf]	1.90058e+14	549.9
	32.91	35.3	0.05	(15.0, inf]	4.34419e+14	549.9
	32.91	35.3	0.05	(15.0, inf]	2.71512e+14	549.9
	32.91	35.3	0.05	(15.0, inf]	7.0593e+14	549.9
	32.91	35.3	0.05	(15.0, inf]	6.78779e+14	549.9
	32.91	35.3	0.05	(15.0, inf]	4.6157e+14	549.9
	32.91	35.3	0.05	(15.0, inf]	4.6157e+14	549.9
	32.91	35.3	0.15	(15.0, inf]	1.13178e+14	549.9
	32.91	35.3	0.15	(15.0, inf]	5.09302e+14	549.9
	32.91	35.3	0.15	(15.0, inf]	1.69767e+14	549.9
	32.91	35.3	0.15	(15.0, inf]	5.09302e+14	549.9
	32.91	35.3	0.15	(15.0, inf]	4.52713e+14	549.9
	32.91	35.3	0.15	(15.0, inf]	3.67829e+14	549.9
	32.91	35.3	0.15	(15.0, inf]	5.09302e+14	549.9
	32.91	35.3	0.15	(15.0, inf]	3.39535e+14	549.9
	32.91	35.3	0.15	(15.0, inf]	5.09302e+14	549.9
	31.08	34.68	0.05	(15.0, inf]	9.97093e+13	135.227
	31.08	34.68	0.05	(15.0, inf]	1.28198e+14	135.227
	31.08	34.68	0.05	(15.0, inf]	1.28198e+14	135.227
	31.08	34.68	0.05	(15.0, inf]	1.42442e+14	135.227
	31.08	34.68	0.05	(15.0, inf]	1.28198e+14	135.227
	31.08	34.68	0.05	(15.0, inf]	8.54651e+13	135.227
	31.08	34.68	0.05	(15.0, inf]	1.85174e+14	135.227
	31.08	34.68	0.05	(15.0, inf]	2.84884e+14	135.227
	31.08	34.68	0.15	(15.0, inf]	9.57384e+13	135.227
	31.08	34.68	0.15	(15.0, inf]	1.01541e+14	135.227
	31.08	34.68	0.15	(15.0, inf]	1.16047e+14	135.227
	31.08	34.68	0.15	(15.0, inf]	1.16047e+14	135.227
	31.08	34.68	0.15	(15.0, inf]	1.30552e+14	135.227
	31.08	34.68	0.15	(15.0, inf]	8.70349e+13	135.227
	31.08	34.68	0.15	(15.0, inf]	1.7407e+14	135.227
	31.08	34.68	0.15	(15.0, inf]	2.32093e+14	135.227
	31.08	34.68	0.25	(15.0, inf]	8.70349e+13	135.227
	31.08	34.68	0.25	(15.0, inf]	1.01541e+14	135.227
	31.08	34.68	0.25	(15.0, inf]	1.16047e+14	135.227
	31.08	34.68	0.25	(15.0, inf]	1.16047e+14	135.227
	31.08	34.68	0.25	(15.0, inf]	1.45058e+14	135.227
	31.08	34.68	0.25	(15.0, inf]	8.70349e+13	135.227
	31.08	34.68	0.25	(15.0, inf]	2.03081e+14	135.227
	31.08	34.68	0.25	(15.0, inf]	2.61105e+14	135.227
	31.08	34.68	0.35	(15.0, inf]	1.0405e+14	135.227
	31.08	34.68	0.45	(15.0, inf]	1.0405e+14	135.227
	31.08	34.68	0.35	(15.0, inf]	8.9186e+13	135.227
	31.08	34.68	0.45	(15.0, inf]	1.0405e+14	135.227
	31.08	34.68	0.35	(15.0, inf]	1.33779e+14	135.227
	31.08	34.68	0.45	(15.0, inf]	8.9186e+13	135.227
	31.08	34.68	0.35	(15.0, inf]	1.18915e+14	135.227
	31.08	34.68	0.45	(15.0, inf]	1.33779e+14	135.227
	31.08	34.68	0.35	(15.0, inf]	1.48643e+14	135.227
	31.08	34.68	0.45	(15.0, inf]	1.48643e+14	135.227
	31.08	34.68	0.35	(15.0, inf]	5.94574e+13	135.227
	31.08	34.68	0.45	(15.0, inf]	1.48643e+14	135.227
	31.08	34.68	0.35	(15.0, inf]	208100775181907	135.227
	31.08	34.68	0.45	(15.0, inf]	1.93236e+14	135.227
	31.08	34.68	0.35	(15.0, inf]	4.16202e+14	135.227
	31.08	34.68	0.45	(15.0, inf]	2.52694e+14	135.227
	31.07	34.7	0.05	(15.0, inf]	1914767441860465	140.3
	31.07	34.7	0.05	(15.0, inf]	1044418604651163	140.3
	31.07	34.7	0.05	(15.0, inf]	6.96279e+14	140.3
	31.07	34.7	0.05	(15.0, inf]	2.61105e+14	140.3
	31.07	34.7	0.05	(15.0, inf]	5.22209e+14	140.3
	31.07	34.7	0.05	(15.0, inf]	5.80233e+13	140.3
	31.07	34.7	0.15	(15.0, inf]	6.72616e+14	140.3
	31.07	34.7	0.25	(15.0, inf]	2.04709e+14	140.3
	31.07	34.7	0.15	(15.0, inf]	5.11773e+14	140.3
	31.07	34.7	0.25	(15.0, inf]	2.63198e+14	140.3
	31.07	34.7	0.15	(15.0, inf]	4.97151e+14	140.3
	31.07	34.7	0.25	(15.0, inf]	1.16977e+14	140.3
	31.07	34.7	0.15	(15.0, inf]	1.75465e+14	140.3
	31.07	34.7	0.25	(15.0, inf]	5.84884e+13	140.3
	31.07	34.7	0.15	(15.0, inf]	2.80744e+14	140.3
	31.07	34.7	0.25	(15.0, inf]	1.75465e+14	140.3
	31.07	34.7	0.15	(15.0, inf]	2.04709e+14	140.3
	31.07	34.7	0.25	(15.0, inf]	3.21686e+14	140.3
	31.07	34.7	0.35	(15.0, inf]	2.4093e+14	140.3
	31.07	34.7	0.45	(15.0, inf]	2.10814e+14	140.3
	31.07	34.7	0.35	(15.0, inf]	2.4093e+14	140.3
	31.07	34.7	0.45	(15.0, inf]	1.20465e+14	140.3
	31.07	34.7	0.35	(15.0, inf]	6.02326e+13	140.3
	31.07	34.7	0.45	(15.0, inf]	9.03488e+13	140.3
	31.07	34.7	0.35	(15.0, inf]	6.02326e+13	140.3
	31.07	34.7	0.45	(15.0, inf]	9.03488e+13	140.3
	31.07	34.7	0.35	(15.0, inf]	1.44558e+14	140.3
	31.07	34.7	0.45	(15.0, inf]	1.44558e+14	140.3
	31.07	34.7	0.35	(15.0, inf]	1.20465e+14	140.3
	31.07	34.7	0.45	(15.0, inf]	1.08419e+14	140.3
	30.82	34.42	0.05	(15.0, inf]	2.02132e+13	98.7126
	30.82	34.42	0.05	(15.0, inf]	4.90891e+13	98.7126
	30.82	34.42	0.05	(15.0, inf]	1.15504e+13	98.7126
	30.82	34.42	0.05	(15.0, inf]	6.64147e+13	98.7126
	30.82	34.42	0.15	(15.0, inf]	2.57791e+13	98.7126
	30.82	34.42	0.15	(15.0, inf]	5.15581e+13	98.7126
	30.82	34.42	0.25	(15.0, inf]	3.15078e+13	98.7126
	30.82	34.42	0.25	(15.0, inf]	4.01008e+13	98.7126
	30.82	34.42	0.15	(15.0, inf]	8.59302e+12	98.7126
	30.82	34.42	0.15	(15.0, inf]	2.00504e+13	98.7126
	30.82	34.42	0.25	(15.0, inf]	6.58798e+12	98.7126
	30.82	34.42	0.25	(15.0, inf]	1.28895e+13	98.7126
	30.82	34.42	0.35	(15.0, inf]	2.47422e+13	98.7126
	30.82	34.42	0.45	(15.0, inf]	2.32868e+13	98.7126
	30.82	34.42	0.35	(15.0, inf]	3.49302e+13	98.7126
	30.82	34.42	0.45	(15.0, inf]	2.0376e+13	98.7126
	30.82	34.42	0.35	(15.0, inf]	1.45543e+13	98.7126
	30.82	34.42	0.45	(15.0, inf]	8.73256e+12	98.7126
	30.82	34.42	0.35	(15.0, inf]	1.0188e+13	98.7126
	30.82	34.42	0.45	(15.0, inf]	1.30988e+13	98.7126
	31.28	34.62	0.125	(15.0, inf]	1.44701e+16	346.8
	31.28	34.62	0.125	(15.0, inf]	5000429316526266	346.8
	31.28	34.62	0.125	(15.0, inf]	5938842333530788	346.8
	31.28	34.62	0.125	(15.0, inf]	4257378253690104	346.8
	31.28	34.62	0.125	(15.0, inf]	4791055201674817	346.8
	32.62	-106.74	0.05	(0.0, 15.0]		126.7
	32.62	-106.74	0.05	(0.0, 15.0]		126.7
	32.62	-106.74	0.05	(0.0, 15.0]		126.7
	32.62	-106.74	0.05	(0.0, 15.0]		126.7
	32.62	-106.74	0.05	(0.0, 15.0]		126.7
	32.62	-106.74	0.05	(0.0, 15.0]		126.7
	32.62	-106.74	0.05	(0.0, 15.0]		126.7
	32.62	-106.74	0.05	(0.0, 15.0]		126.7
	32.62	-106.74	0.05	(0.0, 15.0]		126.7
	32.62	-106.74	0.05	(0.0, 15.0]		126.7
	32.62	-106.74	0.05	(0.0, 15.0]		126.7
	32.62	-106.74	0.05	(0.0, 15.0]		126.7
	32.62	-106.74	0.05	(0.0, 15.0]		126.7
	32.62	-106.74	0.05	(0.0, 15.0]		126.7
	32.62	-106.74	0.05	(0.0, 15.0]		126.7
	32.62	-106.74	0.05	(0.0, 15.0]		126.7
	32.62	-106.74	0.05	(0.0, 15.0]		126.7
	32.62	-106.74	0.05	(0.0, 15.0]		126.7
	32.62	-106.74	0.05	(0.0, 15.0]		126.7
	32.62	-106.74	0.05	(0.0, 15.0]		126.7
	32.62	-106.74	0.05	(0.0, 15.0]		126.7
	32.62	-106.74	0.05	(0.0, 15.0]		126.7
	32.62	-106.74	0.05	(0.0, 15.0]		126.7
	32.62	-106.74	0.05	(0.0, 15.0]		126.7
	32.62	-106.74	0.05	(0.0, 15.0]		126.7
	32.62	-106.74	0.05	(0.0, 15.0]		126.7
	32.62	-106.74	0.05	(0.0, 15.0]		126.7
	32.62	-106.74	0.05	(0.0, 15.0]		126.7
	29.22	-103.17	0.075	(15.0, inf]	1.2747e+14	238.5
	29.22	-103.17	0.075	(15.0, inf]	2.71781e+14	238.5
	-20.18	146.72	0.0375	(15.0, inf]	3.68408e+14	465.7
	-20.18	146.72	0.0375	(15.0, inf]	2.94656e+14	465.7
	-20.18	146.72	0.0375	(15.0, inf]	5.67874e+14	465.7
	-20.18	146.72	0.0375	(15.0, inf]	1.59413e+14	465.7
	-20.18	146.72	0.0375	(15.0, inf]	1.29575e+14	465.7
	-36.47	140.33	0.05	(15.0, inf]	1817339534883721	728.9
	-36.47	140.33	0.05	(15.0, inf]	2094577906976744	728.9
	-36.61	140.35	0.05	(0.0, 15.0]	2149885581395349	559.2
	-36.61	140.35	0.05	(0.0, 15.0]	2510802325581395	559.2
	-35.89	140.05	0.05	(15.0, inf]	1406348837209302	487.6
	-35.89	140.05	0.05	(15.0, inf]	2918993488372093	487.6
	43.5	116.5	0.025	(0.0, 15.0]	1166023255813954	207.1
	43.5	116.5	0.025	(0.0, 15.0]	1404986046511628	207.1
	43.5	116.5	0.025	(0.0, 15.0]	1321493023255814	207.1
	43.5	116.5	0.025	(0.0, 15.0]	1.66986e+14	207.1
	43.5	116.5	0.025	(0.0, 15.0]	1445293023255814	207.1
	43.5	116.5	0.025	(0.0, 15.0]	1045102325581395	207.1
	45	111.5	0.025	(0.0, 15.0]	2276130232558140	77.7
	45	111.5	0.025	(0.0, 15.0]	1316316279069767	77.7
	45	111.5	0.025	(0.0, 15.0]	1364306976744186	77.7
	45	111.5	0.025	(0.0, 15.0]	2012181395348837	77.7
	45	111.5	0.025	(0.0, 15.0]	4.55912e+14	77.7
	45	111.5	0.025	(0.0, 15.0]	4.38772e+14	77.7
	45	111.5	0.025	(0.0, 15.0]	1.67967e+14	77.7
	43.5	116.5	0.075	(0.0, 15.0]	764674418604651	207.1
	43.5	116.5	0.075	(0.0, 15.0]	8.49314e+14	207.1
	43.5	116.5	0.075	(0.0, 15.0]	1106151162790698	207.1
	43.5	116.5	0.075	(0.0, 15.0]	125500000000000	207.1
	43.5	116.5	0.075	(0.0, 15.0]	8.69744e+14	207.1
	43.5	116.5	0.075	(0.0, 15.0]	878500000000000	207.1
	45	111.5	0.075	(0.0, 15.0]	9.34744e+14	77.7
	45	111.5	0.075	(0.0, 15.0]	1128139534883721	77.7
	45	111.5	0.075	(0.0, 15.0]	1640637209302326	77.7
	45	111.5	0.075	(0.0, 15.0]	1914613953488372	77.7
	45	111.5	0.075	(0.0, 15.0]	4.44809e+14	77.7
	45	111.5	0.075	(0.0, 15.0]	3.86791e+14	77.7
	45	111.5	0.075	(0.0, 15.0]	264306976744186	77.7
	43.63	116.7	0.025	(0.0, 15.0]	8.24806e+14	226
	43.63	116.7	0.025	(0.0, 15.0]	1366085271420930	226
	43.63	116.7	0.025	(0.0, 15.0]	1082558139534884	226
	43.63	116.7	0.025	(0.0, 15.0]	1005232558139535	226
	43.63	116.7	0.075	(0.0, 15.0]	4.67267e+14	226
	43.63	116.7	0.075	(0.0, 15.0]	5.90233e+14	226
	43.63	116.7	0.075	(0.0, 15.0]	5.90233e+14	226
	43.63	116.7	0.075	(0.0, 15.0]	4.18081e+14	226
	41.76	111.88	0.025	(0.0, 15.0]	1368100775310232	143.6
[truncated: 757 more rows]

## Sheet: Figure 3a
Figure 3a	Lat (°N)	Lon (°E)	Climatic water content class (m3 m-3)	Soil depth class (m)	Soil depth (m)	Climatic water content (m3 m-3)	Richness (-)
	43.63	-80.39	(0.25, 0.3]	(0.0, 0.25]	0.05	0.264925	948
	43.63	-80.39	(0.25, 0.3]	(0.0, 0.25]	0.05	0.264925	1061
	43.64	-80.41	(0.25, 0.3]	(0.0, 0.25]	0.05	0.270593	1180
	43.64	-80.41	(0.25, 0.3]	(0.0, 0.25]	0.05	0.270593	1427
	64.87	-111.58	(0.25, 0.3]	(0.0, 0.25]	0.05	0.27957	708
	64.87	-111.58	(0.25, 0.3]	(0.0, 0.25]	0.05	0.27957	935
	69.33	-138.74	(0.25, 0.3]	(0.0, 0.25]	0.05	0.287684	820
	69.33	-138.74	(0.25, 0.3]	(0.0, 0.25]	0.05	0.287684	1033
	57.29	-111.27	(0.25, 0.3]	(0.0, 0.25]	0.05	0.283722	698
	57.29	-111.27	(0.25, 0.3]	(0.0, 0.25]	0.05	0.283722	715
	67.54	-139.86	(0.25, 0.3]	(0.0, 0.25]	0.05	0.265619	756
	67.54	-139.86	(0.25, 0.3]	(0.0, 0.25]	0.05	0.265619
	43.49	-80.57	(0.25, 0.3]	(0.0, 0.25]	0.05	0.257669	1208
	43.49	-80.57	(0.25, 0.3]	(0.0, 0.25]	0.05	0.257669	1334
	48.61	-124.23	(0.25, 0.3]	(0.0, 0.25]	0.05	0.287024	719
	48.61	-124.23	(0.25, 0.3]	(0.0, 0.25]	0.05	0.287024	874
	43.47	-80.56	(0.25, 0.3]	(0.0, 0.25]	0.05	0.255871
	43.47	-80.56	(0.25, 0.3]	(0.0, 0.25]	0.05	0.255871
	45.56	-73.13	(0.25, 0.3]	(0.0, 0.25]	0.05	0.275854	1293
	45.56	-73.13	(0.25, 0.3]	(0.0, 0.25]	0.05	0.275854	1579
	-40.017	175.267	(0.2, 0.25]	(0.0, 0.25]	0.1	0.245021	513
	-40.017	175.267	(0.2, 0.25]	(0.0, 0.25]	0.1	0.245021	806
	-40.017	175.267	(0.2, 0.25]	(0.0, 0.25]	0.1	0.245021	713
	-40.017	175.267	(0.2, 0.25]	(0.0, 0.25]	0.1	0.245021	740
	-40.017	175.267	(0.2, 0.25]	(0.0, 0.25]	0.1	0.245021	813
	-40.017	175.267	(0.2, 0.25]	(0.0, 0.25]	0.1	0.245021	751
	-40.017	175.267	(0.2, 0.25]	(0.0, 0.25]	0.1	0.245021	772
	-40.017	175.267	(0.2, 0.25]	(0.0, 0.25]	0.1	0.245021	708
	-40.017	175.267	(0.2, 0.25]	(0.0, 0.25]	0.1	0.245021	697
	-40.017	175.267	(0.2, 0.25]	(0.0, 0.25]	0.1	0.245021	804
	-40.017	175.267	(0.2, 0.25]	(0.0, 0.25]	0.1	0.245021	746
	-40.017	175.267	(0.2, 0.25]	(0.0, 0.25]	0.1	0.245021	767
	-40.017	175.267	(0.2, 0.25]	(0.0, 0.25]	0.1	0.245021	757
	-40.017	175.267	(0.2, 0.25]	(0.0, 0.25]	0.1	0.245021	795
	-40.017	175.267	(0.2, 0.25]	(0.0, 0.25]	0.1	0.245021	760
	-40.017	175.267	(0.2, 0.25]	(0.0, 0.25]	0.1	0.245021	754
	-40.017	175.267	(0.2, 0.25]	(0.0, 0.25]	0.1	0.245021	783
	-40.017	175.267	(0.2, 0.25]	(0.0, 0.25]	0.1	0.245021	804
	-40.017	175.267	(0.2, 0.25]	(0.0, 0.25]	0.1	0.245021	865
	-40.017	175.267	(0.2, 0.25]	(0.0, 0.25]	0.1	0.245021	815
	-40.017	175.267	(0.2, 0.25]	(0.0, 0.25]	0.1	0.245021
	-40.017	175.267	(0.2, 0.25]	(0.0, 0.25]	0.1	0.245021	824
	-40.017	175.267	(0.2, 0.25]	(0.0, 0.25]	0.1	0.245021	777
	-40.017	175.267	(0.2, 0.25]	(0.0, 0.25]	0.1	0.245021	728
	57.183	-2.85	(0.25, 0.3]	(0.0, 0.25]	0.05	0.277209	1073
	57.183	-2.85	(0.25, 0.3]	(0.0, 0.25]	0.05	0.277209	1046
	57.183	-2.85	(0.25, 0.3]	(0.0, 0.25]	0.05	0.277209	1131
	57.183	-2.85	(0.25, 0.3]	(0.0, 0.25]	0.05	0.277209	1247
	57.183	-2.85	(0.25, 0.3]	(0.0, 0.25]	0.05	0.277209	1247
	57.183	-2.85	(0.25, 0.3]	(0.0, 0.25]	0.05	0.277209	590
	57.183	-2.85	(0.25, 0.3]	(0.0, 0.25]	0.05	0.277209	1367
	57.183	-2.85	(0.25, 0.3]	(0.0, 0.25]	0.05	0.277209	1419
	57.183	-2.85	(0.25, 0.3]	(0.0, 0.25]	0.05	0.277209	1301
	57.183	-2.85	(0.25, 0.3]	(0.0, 0.25]	0.05	0.277209	1430
	57.183	-2.85	(0.25, 0.3]	(0.0, 0.25]	0.05	0.277209	1401
	57.183	-2.85	(0.25, 0.3]	(0.0, 0.25]	0.05	0.277209	1412
	57.183	-2.85	(0.25, 0.3]	(0.0, 0.25]	0.05	0.277209	1378
	57.183	-2.85	(0.25, 0.3]	(0.0, 0.25]	0.05	0.277209	449
	65.154	-147.501	(0.3, 0.35]	(0.0, 0.25]	0.05	0.300509	769
	65.154	-147.501	(0.3, 0.35]	(0.0, 0.25]	0.05	0.300509	690
	65.154	-147.503	(0.3, 0.35]	(0.0, 0.25]	0.05	0.301369	618
	65.154	-147.503	(0.3, 0.35]	(0.0, 0.25]	0.05	0.301369	661
	29.69	-81.994	(0.2, 0.25]	(0.0, 0.25]	0.05	0.202616	699
	29.69	-81.994	(0.2, 0.25]	(0.0, 0.25]	0.05	0.202616	539
	29.69	-81.994	(0.2, 0.25]	(0.0, 0.25]	0.05	0.202616	644
	19.931	-155.289	(0.25, 0.3]	(0.0, 0.25]	0.05	0.270707	1009
	19.931	-155.289	(0.25, 0.3]	(0.0, 0.25]	0.05	0.270707	1007
	19.931	-155.289	(0.25, 0.3]	(0.0, 0.25]	0.05	0.270707
	19.931	-155.286	(0.25, 0.3]	(0.0, 0.25]	0.05	0.269051
	40.177	-112.455	(0.15, 0.2]	(0.0, 0.25]	0.05	0.181675	897
	40.177	-112.455	(0.15, 0.2]	(0.0, 0.25]	0.05	0.181675	892
	40.177	-112.453	(0.15, 0.2]	(0.0, 0.25]	0.05	0.181682	917
	40.177	-112.453	(0.15, 0.2]	(0.0, 0.25]	0.05	0.181682	915
	26.895	70.6883	(0.0, 0.05]	(0.0, 0.25]	0.1	0.0143914	174
	27.0131	75.8758	(0.1, 0.15]	(0.0, 0.25]	0.1	0.111357	1400
	43.984	11.342	(0.2, 0.25]	(0.0, 0.25]	0.05	0.215413	1196
	43.984	11.342	(0.2, 0.25]	(0.0, 0.25]	0.05	0.215413	1023
	43.984	11.342	(0.2, 0.25]	(0.0, 0.25]	0.05	0.215413	948
	43.984	11.342	(0.2, 0.25]	(0.0, 0.25]	0.05	0.215413	1039
	43.984	11.342	(0.2, 0.25]	(0.0, 0.25]	0.05	0.215413	1261
	43.984	11.342	(0.2, 0.25]	(0.0, 0.25]	0.05	0.215413	1118
	43.984	11.342	(0.2, 0.25]	(0.0, 0.25]	0.05	0.215413	977
	43.984	11.342	(0.2, 0.25]	(0.0, 0.25]	0.05	0.215413	1168
	43.984	11.342	(0.2, 0.25]	(0.0, 0.25]	0.15	0.213229	1435
	43.984	11.342	(0.2, 0.25]	(0.0, 0.25]	0.15	0.213229	1255
	43.984	11.342	(0.2, 0.25]	(0.0, 0.25]	0.15	0.213229	1349
	43.984	11.342	(0.2, 0.25]	(0.0, 0.25]	0.15	0.213229	1351
	43.984	11.342	(0.2, 0.25]	(0.0, 0.25]	0.15	0.213229	1305
	43.984	11.342	(0.2, 0.25]	(0.0, 0.25]	0.15	0.213229	1359
	43.984	11.342	(0.2, 0.25]	(0.0, 0.25]	0.15	0.213229	1381
	43.984	11.342	(0.2, 0.25]	(0.0, 0.25]	0.15	0.213229	1350
	43.984	11.342	(0.2, 0.25]	(0.0, 0.25]	0.25	0.203334	1370
	43.984	11.342	(0.2, 0.25]	(0.0, 0.25]	0.25	0.203334	1381
	43.984	11.342	(0.2, 0.25]	(0.0, 0.25]	0.25	0.203334	1394
	43.984	11.342	(0.2, 0.25]	(0.0, 0.25]	0.25	0.203334	1477
	43.984	11.342	(0.2, 0.25]	(0.0, 0.25]	0.25	0.203334	1314
	43.984	11.342	(0.2, 0.25]	(0.0, 0.25]	0.25	0.203334	1390
	43.984	11.342	(0.2, 0.25]	(0.0, 0.25]	0.25	0.203334	1287
	43.984	11.342	(0.2, 0.25]	(0.0, 0.25]	0.25	0.203334	1408
	43.984	11.342	(0.2, 0.25]	(0.25, inf]	0.35	0.204286	1289
	43.984	11.342	(0.2, 0.25]	(0.25, inf]	0.35	0.204286	1402
	43.984	11.342	(0.2, 0.25]	(0.25, inf]	0.35	0.204286	1287
	43.984	11.342	(0.2, 0.25]	(0.25, inf]	0.35	0.204286	1279
	43.984	11.342	(0.2, 0.25]	(0.25, inf]	0.35	0.204286	1235
	43.984	11.342	(0.2, 0.25]	(0.25, inf]	0.35	0.204286	1173
	43.984	11.342	(0.2, 0.25]	(0.25, inf]	0.35	0.204286	1230
	43.984	11.342	(0.2, 0.25]	(0.25, inf]	0.35	0.204286	1329
	43.984	11.341	(0.2, 0.25]	(0.0, 0.25]	0.05	0.215174	1254
	43.984	11.341	(0.2, 0.25]	(0.0, 0.25]	0.15	0.213393	1351
	43.984	11.341	(0.2, 0.25]	(0.0, 0.25]	0.25	0.202088	1437
	43.984	11.341	(0.2, 0.25]	(0.25, inf]	0.35	0.203699	1228
	43.985	11.342	(0.2, 0.25]	(0.0, 0.25]	0.05	0.215735	1438
	43.985	11.342	(0.2, 0.25]	(0.0, 0.25]	0.05	0.215735	1199
	43.985	11.342	(0.2, 0.25]	(0.0, 0.25]	0.05	0.215735	1119
	43.985	11.342	(0.2, 0.25]	(0.0, 0.25]	0.15	0.214381	1512
	43.985	11.342	(0.2, 0.25]	(0.0, 0.25]	0.15	0.214381	1431
	43.985	11.342	(0.2, 0.25]	(0.0, 0.25]	0.15	0.214381	1368
	43.985	11.342	(0.2, 0.25]	(0.0, 0.25]	0.25	0.202606	1297
	43.985	11.342	(0.2, 0.25]	(0.0, 0.25]	0.25	0.202606	1379
	43.985	11.342	(0.2, 0.25]	(0.0, 0.25]	0.25	0.202606	1325
	43.985	11.342	(0.2, 0.25]	(0.25, inf]	0.35	0.204224	1078
	43.985	11.342	(0.2, 0.25]	(0.25, inf]	0.35	0.204224	1221
	43.985	11.342	(0.2, 0.25]	(0.25, inf]	0.35	0.204224	1171
	51.024	100.772	(0.25, 0.3]	(0.0, 0.25]	0.05	0.251609	265
	51.024	100.772	(0.25, 0.3]	(0.0, 0.25]	0.05	0.251609	338
	51.024	100.772	(0.25, 0.3]	(0.0, 0.25]	0.05	0.251609	484
	51.024	100.772	(0.25, 0.3]	(0.0, 0.25]	0.05	0.251609	257
	51.024	100.772	(0.25, 0.3]	(0.0, 0.25]	0.05	0.251609	681
	51.024	100.772	(0.25, 0.3]	(0.0, 0.25]	0.05	0.251609	310
	51.024	100.772	(0.25, 0.3]	(0.0, 0.25]	0.05	0.251609	639
	51.024	100.772	(0.25, 0.3]	(0.0, 0.25]	0.05	0.251609	477
	51.024	100.772	(0.25, 0.3]	(0.0, 0.25]	0.05	0.251609	575
	51.024	100.772	(0.25, 0.3]	(0.0, 0.25]	0.05	0.251609	600
	51.024	100.772	(0.25, 0.3]	(0.0, 0.25]	0.05	0.251609	743
	51.024	100.772	(0.25, 0.3]	(0.0, 0.25]	0.05	0.251609	375
	51.024	100.772	(0.25, 0.3]	(0.0, 0.25]	0.05	0.251609	272
	51.024	100.772	(0.25, 0.3]	(0.0, 0.25]	0.05	0.251609	807
	51.024	100.772	(0.25, 0.3]	(0.0, 0.25]	0.05	0.251609	613
	51.024	100.772	(0.25, 0.3]	(0.0, 0.25]	0.05	0.251609	704
	51.024	100.772	(0.25, 0.3]	(0.0, 0.25]	0.05	0.251609	773
	51.024	100.772	(0.25, 0.3]	(0.0, 0.25]	0.05	0.251609	668
	51.024	100.772	(0.25, 0.3]	(0.0, 0.25]	0.05	0.251609	397
	51.024	100.772	(0.25, 0.3]	(0.0, 0.25]	0.05	0.251609	439
	51.024	100.772	(0.25, 0.3]	(0.0, 0.25]	0.05	0.251609	541
	51.024	100.772	(0.25, 0.3]	(0.0, 0.25]	0.05	0.251609	295
	51.024	100.772	(0.25, 0.3]	(0.0, 0.25]	0.05	0.251609	543
	51.024	100.772	(0.25, 0.3]	(0.0, 0.25]	0.05	0.251609	236
	51.024	100.772	(0.25, 0.3]	(0.0, 0.25]	0.05	0.251609	363
	51.024	100.772	(0.25, 0.3]	(0.0, 0.25]	0.05	0.251609	406
	51.024	100.772	(0.25, 0.3]	(0.0, 0.25]	0.05	0.251609	507
	51.024	100.772	(0.25, 0.3]	(0.0, 0.25]	0.05	0.251609	482
	51.024	100.772	(0.25, 0.3]	(0.0, 0.25]	0.05	0.251609	409
	51.024	100.772	(0.25, 0.3]	(0.0, 0.25]	0.05	0.251609	785
	51.024	100.772	(0.25, 0.3]	(0.0, 0.25]	0.05	0.251609	642
	51.024	100.772	(0.25, 0.3]	(0.0, 0.25]	0.05	0.251609	699
	51.024	100.772	(0.25, 0.3]	(0.0, 0.25]	0.05	0.251609	478
	51.024	100.772	(0.25, 0.3]	(0.0, 0.25]	0.05	0.251609
	51.024	100.772	(0.25, 0.3]	(0.0, 0.25]	0.05	0.251609	511
	51.024	100.772	(0.25, 0.3]	(0.0, 0.25]	0.05	0.251609	258
	51.024	100.772	(0.25, 0.3]	(0.0, 0.25]	0.05	0.251609	649
	51.024	100.772	(0.25, 0.3]	(0.0, 0.25]	0.05	0.251609	415
	51.024	100.772	(0.25, 0.3]	(0.0, 0.25]	0.05	0.251609	468
	51.024	100.772	(0.25, 0.3]	(0.0, 0.25]	0.05	0.251609	377
	51.024	100.772	(0.25, 0.3]	(0.0, 0.25]	0.05	0.251609	850
	51.024	100.772	(0.25, 0.3]	(0.0, 0.25]	0.05	0.251609	268
	51.024	100.772	(0.25, 0.3]	(0.0, 0.25]	0.05	0.251609	354
	51.024	100.772	(0.25, 0.3]	(0.0, 0.25]	0.05	0.251609	435
	51.024	100.772	(0.25, 0.3]	(0.0, 0.25]	0.05	0.251609	268
	51.024	100.772	(0.25, 0.3]	(0.0, 0.25]	0.05	0.251609	356
	51.024	100.772	(0.25, 0.3]	(0.0, 0.25]	0.05	0.251609	917
	51.024	100.772	(0.25, 0.3]	(0.0, 0.25]	0.05	0.251609	981
	51.024	100.772	(0.25, 0.3]	(0.0, 0.25]	0.05	0.251609	468
	51.024	100.772	(0.25, 0.3]	(0.0, 0.25]	0.05	0.251609	458
	51.024	100.772	(0.25, 0.3]	(0.0, 0.25]	0.05	0.251609	726
	51.024	100.772	(0.25, 0.3]	(0.0, 0.25]	0.05	0.251609	739
	51.024	100.772	(0.25, 0.3]	(0.0, 0.25]	0.05	0.251609	618
	51.024	100.772	(0.25, 0.3]	(0.0, 0.25]	0.05	0.251609	350
	51.024	100.772	(0.25, 0.3]	(0.0, 0.25]	0.05	0.251609	348
	51.024	100.772	(0.25, 0.3]	(0.0, 0.25]	0.05	0.251609	294
	51.024	100.772	(0.25, 0.3]	(0.0, 0.25]	0.05	0.251609	300
	51.024	100.772	(0.25, 0.3]	(0.0, 0.25]	0.05	0.251609	919
	51.024	100.772	(0.25, 0.3]	(0.0, 0.25]	0.05	0.251609	610
	51.024	100.772	(0.25, 0.3]	(0.0, 0.25]	0.05	0.251609	440
	51.024	100.772	(0.25, 0.3]	(0.0, 0.25]	0.05	0.251609	599
	51.024	100.772	(0.25, 0.3]	(0.0, 0.25]	0.05	0.251609	598
	51.024	100.772	(0.25, 0.3]	(0.0, 0.25]	0.05	0.251609	523
	51.024	100.772	(0.25, 0.3]	(0.0, 0.25]	0.05	0.251609	299
	51.024	100.772	(0.25, 0.3]	(0.0, 0.25]	0.05	0.251609	634
	51.024	100.772	(0.25, 0.3]	(0.0, 0.25]	0.05	0.251609	420
	51.024	100.772	(0.25, 0.3]	(0.0, 0.25]	0.05	0.251609	391
	51.024	100.772	(0.25, 0.3]	(0.0, 0.25]	0.05	0.251609	378
	51.024	100.772	(0.25, 0.3]	(0.0, 0.25]	0.05	0.251609	331
	51.024	100.772	(0.25, 0.3]	(0.0, 0.25]	0.05	0.251609	776
	51.024	100.772	(0.25, 0.3]	(0.0, 0.25]	0.05	0.251609	543
	51.024	100.772	(0.25, 0.3]	(0.0, 0.25]	0.05	0.251609	528
	51.024	100.772	(0.25, 0.3]	(0.0, 0.25]	0.05	0.251609	450
	51.024	100.772	(0.25, 0.3]	(0.0, 0.25]	0.05	0.251609	600
	51.024	100.772	(0.25, 0.3]	(0.0, 0.25]	0.05	0.251609	495
	51.024	100.772	(0.25, 0.3]	(0.0, 0.25]	0.05	0.251609	511
	51.024	100.772	(0.25, 0.3]	(0.0, 0.25]	0.05	0.251609	630
	51.024	100.772	(0.25, 0.3]	(0.0, 0.25]	0.05	0.251609	716
	51.024	100.772	(0.25, 0.3]	(0.0, 0.25]	0.05	0.251609	1042
	51.024	100.772	(0.25, 0.3]	(0.0, 0.25]	0.05	0.251609	964
	51.024	100.772	(0.25, 0.3]	(0.0, 0.25]	0.05	0.251609	865
	51.024	100.772	(0.25, 0.3]	(0.0, 0.25]	0.05	0.251609	1066
	51.024	100.772	(0.25, 0.3]	(0.0, 0.25]	0.05	0.251609	272
	51.024	100.772	(0.25, 0.3]	(0.0, 0.25]	0.05	0.251609	1364
	51.024	100.772	(0.25, 0.3]	(0.0, 0.25]	0.05	0.251609	739
	51.024	100.772	(0.25, 0.3]	(0.0, 0.25]	0.05	0.251609	665
	51.024	100.772	(0.25, 0.3]	(0.0, 0.25]	0.05	0.251609	1364
	51.024	100.772	(0.25, 0.3]	(0.0, 0.25]	0.05	0.251609	767
	51.024	100.772	(0.25, 0.3]	(0.0, 0.25]	0.05	0.251609	671
	51.024	100.772	(0.25, 0.3]	(0.0, 0.25]	0.05	0.251609	757
	51.024	100.772	(0.25, 0.3]	(0.0, 0.25]	0.05	0.251609	682
	51.024	100.772	(0.25, 0.3]	(0.0, 0.25]	0.05	0.251609	542
	51.024	100.772	(0.25, 0.3]	(0.0, 0.25]	0.05	0.251609	828
	51.024	100.772	(0.25, 0.3]	(0.0, 0.25]	0.05	0.251609	1030
	51.024	100.772	(0.25, 0.3]	(0.0, 0.25]	0.05	0.251609	737
	51.024	100.772	(0.25, 0.3]	(0.0, 0.25]	0.05	0.251609	817
	51.024	100.772	(0.25, 0.3]	(0.0, 0.25]	0.05	0.251609	821
	51.024	100.772	(0.25, 0.3]	(0.0, 0.25]	0.05	0.251609	585
	51.024	100.772	(0.25, 0.3]	(0.0, 0.25]	0.05	0.251609	587
	51.024	100.772	(0.25, 0.3]	(0.0, 0.25]	0.05	0.251609	358
	51.024	100.772	(0.25, 0.3]	(0.0, 0.25]	0.05	0.251609	608
	51.024	100.772	(0.25, 0.3]	(0.0, 0.25]	0.05	0.251609	555
	51.024	100.772	(0.25, 0.3]	(0.0, 0.25]	0.05	0.251609	745
	51.024	100.772	(0.25, 0.3]	(0.0, 0.25]	0.05	0.251609	642
	51.024	100.772	(0.25, 0.3]	(0.0, 0.25]	0.05	0.251609	513
	51.024	100.772	(0.25, 0.3]	(0.0, 0.25]	0.05	0.251609	1165
	51.024	100.772	(0.25, 0.3]	(0.0, 0.25]	0.05	0.251609	747
	51.024	100.772	(0.25, 0.3]	(0.0, 0.25]	0.05	0.251609	583
	51.024	100.772	(0.25, 0.3]	(0.0, 0.25]	0.05	0.251609
	51.024	100.772	(0.25, 0.3]	(0.0, 0.25]	0.05	0.251609	589
	51.024	100.772	(0.25, 0.3]	(0.0, 0.25]	0.05	0.251609	507
	51.024	100.772	(0.25, 0.3]	(0.0, 0.25]	0.05	0.251609	367
	51.024	100.772	(0.25, 0.3]	(0.0, 0.25]	0.05	0.251609	672
	51.024	100.772	(0.25, 0.3]	(0.0, 0.25]	0.05	0.251609	658
	51.024	100.772	(0.25, 0.3]	(0.0, 0.25]	0.05	0.251609	593
	51.024	100.772	(0.25, 0.3]	(0.0, 0.25]	0.05	0.251609	416
	51.024	100.772	(0.25, 0.3]	(0.0, 0.25]	0.05	0.251609	852
	51.024	100.772	(0.25, 0.3]	(0.0, 0.25]	0.05	0.251609	623
	51.024	100.772	(0.25, 0.3]	(0.0, 0.25]	0.05	0.251609	506
	51.024	100.772	(0.25, 0.3]	(0.0, 0.25]	0.05	0.251609	424
	51.024	100.772	(0.25, 0.3]	(0.0, 0.25]	0.05	0.251609	433
	51.024	100.772	(0.25, 0.3]	(0.0, 0.25]	0.05	0.251609	315
	51.024	100.772	(0.25, 0.3]	(0.0, 0.25]	0.05	0.251609	930
	51.024	100.772	(0.25, 0.3]	(0.0, 0.25]	0.05	0.251609	331
	51.024	100.772	(0.25, 0.3]	(0.0, 0.25]	0.05	0.251609	1269
	51.024	100.772	(0.25, 0.3]	(0.0, 0.25]	0.05	0.251609	390
	51.024	100.772	(0.25, 0.3]	(0.0, 0.25]	0.05	0.251609	291
	51.024	100.772	(0.25, 0.3]	(0.0, 0.25]	0.05	0.251609	1243
	51.024	100.772	(0.25, 0.3]	(0.0, 0.25]	0.05	0.251609	836
	51.024	100.772	(0.25, 0.3]	(0.0, 0.25]	0.05	0.251609	728
	51.024	100.772	(0.25, 0.3]	(0.0, 0.25]	0.05	0.251609	708
	51.024	100.772	(0.25, 0.3]	(0.0, 0.25]	0.05	0.251609	316
	51.024	100.772	(0.25, 0.3]	(0.0, 0.25]	0.05	0.251609	646
	51.024	100.772	(0.25, 0.3]	(0.0, 0.25]	0.05	0.251609	355
	51.024	100.772	(0.25, 0.3]	(0.0, 0.25]	0.05	0.251609	439
	51.024	100.772	(0.25, 0.3]	(0.0, 0.25]	0.05	0.251609	305
	51.024	100.772	(0.25, 0.3]	(0.0, 0.25]	0.05	0.251609	743
	51.024	100.772	(0.25, 0.3]	(0.0, 0.25]	0.05	0.251609	1011
	51.024	100.772	(0.25, 0.3]	(0.0, 0.25]	0.05	0.251609	639
	51.024	100.772	(0.25, 0.3]	(0.0, 0.25]	0.05	0.251609	1001
	51.024	100.772	(0.25, 0.3]	(0.0, 0.25]	0.05	0.251609	996
	51.024	100.772	(0.25, 0.3]	(0.0, 0.25]	0.05	0.251609	669
	51.024	100.772	(0.25, 0.3]	(0.0, 0.25]	0.05	0.251609	254
	51.024	100.772	(0.25, 0.3]	(0.0, 0.25]	0.05	0.251609	853
	51.024	100.772	(0.25, 0.3]	(0.0, 0.25]	0.05	0.251609	1025
	51.024	100.772	(0.25, 0.3]	(0.0, 0.25]	0.05	0.251609	948
	51.024	100.772	(0.25, 0.3]	(0.0, 0.25]	0.05	0.251609	408
	51.024	100.772	(0.25, 0.3]	(0.0, 0.25]	0.05	0.251609	544
	51.024	100.772	(0.25, 0.3]	(0.0, 0.25]	0.05	0.251609	751
	51.024	100.772	(0.25, 0.3]	(0.0, 0.25]	0.05	0.251609	1133
	51.024	100.772	(0.25, 0.3]	(0.0, 0.25]	0.05	0.251609	638
	51.024	100.772	(0.25, 0.3]	(0.0, 0.25]	0.05	0.251609	713
	51.024	100.772	(0.25, 0.3]	(0.0, 0.25]	0.05	0.251609	516
	51.024	100.772	(0.25, 0.3]	(0.0, 0.25]	0.05	0.251609	330
	51.024	100.772	(0.25, 0.3]	(0.0, 0.25]	0.05	0.251609	986
	51.024	100.772	(0.25, 0.3]	(0.0, 0.25]	0.05	0.251609	681
	51.024	100.772	(0.25, 0.3]	(0.0, 0.25]	0.05	0.251609	590
	51.024	100.772	(0.25, 0.3]	(0.0, 0.25]	0.05	0.251609	731
	51.024	100.772	(0.25, 0.3]	(0.0, 0.25]	0.05	0.251609	670
	51.024	100.772	(0.25, 0.3]	(0.0, 0.25]	0.05	0.251609	581
	51.024	100.772	(0.25, 0.3]	(0.0, 0.25]	0.05	0.251609	566
	51.024	100.772	(0.25, 0.3]	(0.0, 0.25]	0.05	0.251609	566
	51.024	100.772	(0.25, 0.3]	(0.0, 0.25]	0.05	0.251609	509
	51.024	100.772	(0.25, 0.3]	(0.0, 0.25]	0.05	0.251609	519
	51.024	100.772	(0.25, 0.3]	(0.0, 0.25]	0.05	0.251609	602
	51.024	100.772	(0.25, 0.3]	(0.0, 0.25]	0.05	0.251609	277
	51.024	100.772	(0.25, 0.3]	(0.0, 0.25]	0.05	0.251609	553
	51.024	100.772	(0.25, 0.3]	(0.0, 0.25]	0.05	0.251609	809
	51.024	100.772	(0.25, 0.3]	(0.0, 0.25]	0.05	0.251609	757
	51.024	100.772	(0.25, 0.3]	(0.0, 0.25]	0.05	0.251609	746
	51.024	100.772	(0.25, 0.3]	(0.0, 0.25]	0.05	0.251609	794
	51.024	100.772	(0.25, 0.3]	(0.0, 0.25]	0.05	0.251609	1117
	51.024	100.772	(0.25, 0.3]	(0.0, 0.25]	0.05	0.251609	567
	51.024	100.772	(0.25, 0.3]	(0.0, 0.25]	0.05	0.251609	653
	51.024	100.772	(0.25, 0.3]	(0.0, 0.25]	0.05	0.251609	997
	51.024	100.772	(0.25, 0.3]	(0.0, 0.25]	0.05	0.251609	1106
	51.024	100.772	(0.25, 0.3]	(0.0, 0.25]	0.05	0.251609	703
	51.024	100.772	(0.25, 0.3]	(0.0, 0.25]	0.05	0.251609	650
	51.024	100.772	(0.25, 0.3]	(0.0, 0.25]	0.05	0.251609	652
	51.024	100.772	(0.25, 0.3]	(0.0, 0.25]	0.1	0.255467	1375
	51.024	100.772	(0.25, 0.3]	(0.0, 0.25]	0.1	0.255467	1427
	51.024	100.772	(0.25, 0.3]	(0.0, 0.25]	0.1	0.255467	1393
	51.024	100.772	(0.25, 0.3]	(0.0, 0.25]	0.1	0.255467	1345
	51.024	100.772	(0.25, 0.3]	(0.0, 0.25]	0.1	0.255467	1403
	51.024	100.772	(0.25, 0.3]	(0.0, 0.25]	0.1	0.255467	1118
	51.024	100.772	(0.25, 0.3]	(0.0, 0.25]	0.1	0.255467	1436
	51.024	100.772	(0.25, 0.3]	(0.0, 0.25]	0.1	0.255467	1467
	51.024	100.772	(0.25, 0.3]	(0.0, 0.25]	0.1	0.255467	1542
	51.024	100.772	(0.25, 0.3]	(0.0, 0.25]	0.1	0.255467	1553
	51.024	100.772	(0.25, 0.3]	(0.0, 0.25]	0.1	0.255467	1560
	51.024	100.772	(0.25, 0.3]	(0.0, 0.25]	0.1	0.255467	1583
	51.024	100.772	(0.25, 0.3]	(0.0, 0.25]	0.1	0.255467	1554
	51.024	100.772	(0.25, 0.3]	(0.0, 0.25]	0.1	0.255467	1430
	51.024	100.772	(0.25, 0.3]	(0.0, 0.25]	0.1	0.255467	1505
	51.024	100.772	(0.25, 0.3]	(0.0, 0.25]	0.1	0.255467	1527
	51.024	100.772	(0.25, 0.3]	(0.0, 0.25]	0.1	0.255467	1540
	51.024	100.772	(0.25, 0.3]	(0.0, 0.25]	0.1	0.255467	1499
	51.024	100.772	(0.25, 0.3]	(0.0, 0.25]	0.1	0.255467	1416
	51.024	100.772	(0.25, 0.3]	(0.0, 0.25]	0.1	0.255467	1373
	51.024	100.772	(0.25, 0.3]	(0.0, 0.25]	0.1	0.255467	1290
	51.024	100.772	(0.25, 0.3]	(0.0, 0.25]	0.1	0.255467	1349
	51.024	100.772	(0.25, 0.3]	(0.0, 0.25]	0.1	0.255467	1267
	51.024	100.772	(0.25, 0.3]	(0.0, 0.25]	0.1	0.255467	1529
	51.024	100.772	(0.25, 0.3]	(0.0, 0.25]	0.1	0.255467	1324
	51.024	100.772	(0.25, 0.3]	(0.0, 0.25]	0.1	0.255467	1283
	51.024	100.772	(0.25, 0.3]	(0.0, 0.25]	0.1	0.255467	1523
	51.024	100.772	(0.25, 0.3]	(0.0, 0.25]	0.1	0.255467	1555
	51.024	100.772	(0.25, 0.3]	(0.0, 0.25]	0.1	0.255467	1447
	51.024	100.772	(0.25, 0.3]	(0.0, 0.25]	0.1	0.255467	1401
	51.024	100.772	(0.25, 0.3]	(0.0, 0.25]	0.1	0.255467	1459
	51.024	100.772	(0.25, 0.3]	(0.0, 0.25]	0.1	0.255467	1317
	51.024	100.772	(0.25, 0.3]	(0.0, 0.25]	0.1	0.255467	1447
	51.024	100.772	(0.25, 0.3]	(0.0, 0.25]	0.1	0.255467	1325
	51.024	100.772	(0.25, 0.3]	(0.0, 0.25]	0.1	0.255467	1433
	51.024	100.772	(0.25, 0.3]	(0.0, 0.25]	0.1	0.255467	1309
	51.024	100.772	(0.25, 0.3]	(0.0, 0.25]	0.1	0.255467	1233
	51.024	100.772	(0.25, 0.3]	(0.0, 0.25]	0.1	0.255467	1511
	51.024	100.772	(0.25, 0.3]	(0.0, 0.25]	0.1	0.255467	1580
	51.024	100.772	(0.25, 0.3]	(0.0, 0.25]	0.1	0.255467	1520
	51.024	100.772	(0.25, 0.3]	(0.0, 0.25]	0.1	0.255467	1438
	51.024	100.772	(0.25, 0.3]	(0.0, 0.25]	0.1	0.255467	1481
	51.024	100.772	(0.25, 0.3]	(0.0, 0.25]	0.1	0.255467	1418
	51.024	100.772	(0.25, 0.3]	(0.0, 0.25]	0.1	0.255467	1434
	51.024	100.772	(0.25, 0.3]	(0.0, 0.25]	0.1	0.255467	1453
	51.024	100.772	(0.25, 0.3]	(0.0, 0.25]	0.1	0.255467	1326
	51.024	100.772	(0.25, 0.3]	(0.0, 0.25]	0.1	0.255467	1312
	51.024	100.772	(0.25, 0.3]	(0.0, 0.25]	0.1	0.255467	1333
	51.024	100.772	(0.25, 0.3]	(0.0, 0.25]	0.1	0.255467	1408
	51.024	100.772	(0.25, 0.3]	(0.0, 0.25]	0.1	0.255467	1453
	51.024	100.772	(0.25, 0.3]	(0.0, 0.25]	0.1	0.255467	1471
	41.8415	-88.2304	(0.2, 0.25]	(0.0, 0.25]	0.025	0.224947	1212
	41.8415	-88.2304	(0.2, 0.25]	(0.0, 0.25]	0.025	0.224947	1267
	41.8415	-88.2304	(0.2, 0.25]	(0.0, 0.25]	0.025	0.224947	1319
	41.8415	-88.2304	(0.2, 0.25]	(0.0, 0.25]	0.025	0.224947	1250
	41.8415	-88.2304	(0.2, 0.25]	(0.0, 0.25]	0.025	0.224947	1437
	41.8415	-88.2304	(0.2, 0.25]	(0.0, 0.25]	0.025	0.224947	1266
	41.8415	-88.2304	(0.2, 0.25]	(0.0, 0.25]	0.025	0.224947	1246
	41.8415	-88.2304	(0.2, 0.25]	(0.0, 0.25]	0.025	0.224947	1382
	41.8415	-88.2304	(0.2, 0.25]	(0.0, 0.25]	0.025	0.224947	1102
	41.8415	-88.2304	(0.2, 0.25]	(0.0, 0.25]	0.025	0.224947	1365
	41.8415	-88.2304	(0.2, 0.25]	(0.0, 0.25]	0.025	0.224947	1383
	41.8415	-88.2304	(0.2, 0.25]	(0.0, 0.25]	0.025	0.224947	1386
	41.8415	-88.2304	(0.2, 0.25]	(0.0, 0.25]	0.025	0.224947	1252
	41.8415	-88.2304	(0.2, 0.25]	(0.0, 0.25]	0.025	0.224947	1433
	41.8415	-88.2304	(0.2, 0.25]	(0.0, 0.25]	0.025	0.224947	1446
	41.8415	-88.2304	(0.2, 0.25]	(0.0, 0.25]	0.025	0.224947	1132
	41.8415	-88.2304	(0.2, 0.25]	(0.0, 0.25]	0.025	0.224947	1105
	41.8415	-88.2304	(0.2, 0.25]	(0.0, 0.25]	0.025	0.224947	1293
	41.8415	-88.2304	(0.2, 0.25]	(0.0, 0.25]	0.025	0.224947	964
	41.8415	-88.2304	(0.2, 0.25]	(0.0, 0.25]	0.025	0.224947
	41.8415	-88.2304	(0.2, 0.25]	(0.0, 0.25]	0.025	0.224947	1177
	41.8415	-88.2304	(0.2, 0.25]	(0.0, 0.25]	0.025	0.224947	1244
	41.8415	-88.2304	(0.2, 0.25]	(0.0, 0.25]	0.025	0.224947	1215
	41.8407	-88.2304	(0.2, 0.25]	(0.0, 0.25]	0.025	0.223987	1340
	41.8407	-88.2304	(0.2, 0.25]	(0.0, 0.25]	0.025	0.223987	962
	41.8407	-88.2304	(0.2, 0.25]	(0.0, 0.25]	0.025	0.223987
	41.8407	-88.2304	(0.2, 0.25]	(0.0, 0.25]	0.025	0.223987	1432
	41.8407	-88.2304	(0.2, 0.25]	(0.0, 0.25]	0.025	0.223987	1404
	41.8407	-88.2304	(0.2, 0.25]	(0.0, 0.25]	0.025	0.223987	1236
	41.8407	-88.2304	(0.2, 0.25]	(0.0, 0.25]	0.025	0.223987	1330
	41.8407	-88.2304	(0.2, 0.25]	(0.0, 0.25]	0.025	0.223987	1312
	41.8407	-88.2304	(0.2, 0.25]	(0.0, 0.25]	0.025	0.223987	1269
	41.8407	-88.2304	(0.2, 0.25]	(0.0, 0.25]	0.025	0.223987	1210
	41.8407	-88.2304	(0.2, 0.25]	(0.0, 0.25]	0.025	0.223987	1367
	41.8407	-88.2304	(0.2, 0.25]	(0.0, 0.25]	0.025	0.223987	1355
	41.8407	-88.2304	(0.2, 0.25]	(0.0, 0.25]	0.025	0.223987	1216
	41.8407	-88.2304	(0.2, 0.25]	(0.0, 0.25]	0.025	0.223987	1163
	41.8407	-88.2304	(0.2, 0.25]	(0.0, 0.25]	0.025	0.223987	1353
	41.8407	-88.2304	(0.2, 0.25]	(0.0, 0.25]	0.025	0.223987
	41.8407	-88.2304	(0.2, 0.25]	(0.0, 0.25]	0.025	0.223987	1291
	41.8407	-88.2304	(0.2, 0.25]	(0.0, 0.25]	0.025	0.223987	1190
	41.8407	-88.2304	(0.2, 0.25]	(0.0, 0.25]	0.025	0.223987	1325
	41.8407	-88.2304	(0.2, 0.25]	(0.0, 0.25]	0.025	0.223987	1268
	41.8407	-88.2304	(0.2, 0.25]	(0.0, 0.25]	0.025	0.223987	1215
	41.8407	-88.2304	(0.2, 0.25]	(0.0, 0.25]	0.025	0.223987	1286
	41.8407	-88.2304	(0.2, 0.25]	(0.0, 0.25]	0.025	0.223987	1161
	41.8407	-88.2304	(0.2, 0.25]	(0.0, 0.25]	0.025	0.223987
	41.8407	-88.2304	(0.2, 0.25]	(0.0, 0.25]	0.025	0.223987	1345
	41.8411	-88.2304	(0.2, 0.25]	(0.0, 0.25]	0.025	0.224947	1406
	41.8411	-88.2304	(0.2, 0.25]	(0.0, 0.25]	0.025	0.224947	1292
	41.8411	-88.2304	(0.2, 0.25]	(0.0, 0.25]	0.025	0.224947	1357
	41.8411	-88.2304	(0.2, 0.25]	(0.0, 0.25]	0.025	0.224947	1344
	41.8411	-88.2304	(0.2, 0.25]	(0.0, 0.25]	0.025	0.224947	1366
	41.8411	-88.2304	(0.2, 0.25]	(0.0, 0.25]	0.025	0.224947	1320
	41.8411	-88.2304	(0.2, 0.25]	(0.0, 0.25]	0.025	0.224947	1079
	41.8411	-88.2304	(0.2, 0.25]	(0.0, 0.25]	0.025	0.224947	1489
	41.8411	-88.2304	(0.2, 0.25]	(0.0, 0.25]	0.025	0.224947	1357
	41.8411	-88.2304	(0.2, 0.25]	(0.0, 0.25]	0.025	0.224947	1356
	41.8411	-88.2304	(0.2, 0.25]	(0.0, 0.25]	0.025	0.224947	1456
	41.8411	-88.2304	(0.2, 0.25]	(0.0, 0.25]	0.025	0.224947	1230
	41.8411	-88.2304	(0.2, 0.25]	(0.0, 0.25]	0.025	0.224947	1357
	41.8411	-88.2304	(0.2, 0.25]	(0.0, 0.25]	0.025	0.224947	1450
	41.8411	-88.2304	(0.2, 0.25]	(0.0, 0.25]	0.025	0.224947	1323
	41.8411	-88.2304	(0.2, 0.25]	(0.0, 0.25]	0.025	0.224947	1183
	41.8411	-88.2304	(0.2, 0.25]	(0.0, 0.25]	0.025	0.224947	1380
	41.8411	-88.2304	(0.2, 0.25]	(0.0, 0.25]	0.025	0.224947	1419
	41.8411	-88.2304	(0.2, 0.25]	(0.0, 0.25]	0.025	0.224947	1243
	41.8411	-88.2304	(0.2, 0.25]	(0.0, 0.25]	0.025	0.224947	1233
	41.8411	-88.2304	(0.2, 0.25]	(0.0, 0.25]	0.025	0.224947	1257
	41.8411	-88.2304	(0.2, 0.25]	(0.0, 0.25]	0.025	0.224947	1415
	41.8411	-88.2304	(0.2, 0.25]	(0.0, 0.25]	0.025	0.224947	1407
	41.8411	-88.2304	(0.2, 0.25]	(0.0, 0.25]	0.025	0.224947	1430
	41.8415	-88.2304	(0.2, 0.25]	(0.0, 0.25]	0.025	0.224947	1401
	41.8415	-88.2304	(0.2, 0.25]	(0.0, 0.25]	0.025	0.224947	1453
	41.8415	-88.2304	(0.2, 0.25]	(0.0, 0.25]	0.025	0.224947	1552
	41.8415	-88.2304	(0.2, 0.25]	(0.0, 0.25]	0.025	0.224947	1086
	41.8415	-88.2304	(0.2, 0.25]	(0.0, 0.25]	0.025	0.224947	1309
	41.8415	-88.2304	(0.2, 0.25]	(0.0, 0.25]	0.025	0.224947	1305
	41.8415	-88.2304	(0.2, 0.25]	(0.0, 0.25]	0.025	0.224947	1193
	41.8415	-88.2304	(0.2, 0.25]	(0.0, 0.25]	0.025	0.224947	1469
	41.8415	-88.2304	(0.2, 0.25]	(0.0, 0.25]	0.025	0.224947	1487
	41.8415	-88.2304	(0.2, 0.25]	(0.0, 0.25]	0.025	0.224947	1253
	41.8415	-88.2304	(0.2, 0.25]	(0.0, 0.25]	0.025	0.224947	1231
	41.8415	-88.2304	(0.2, 0.25]	(0.0, 0.25]	0.025	0.224947	1511
	41.8415	-88.2304	(0.2, 0.25]	(0.0, 0.25]	0.025	0.224947	1169
	41.8415	-88.2304	(0.2, 0.25]	(0.0, 0.25]	0.025	0.224947	1439
	41.8415	-88.2304	(0.2, 0.25]	(0.0, 0.25]	0.025	0.224947	1455
	41.8415	-88.2304	(0.2, 0.25]	(0.0, 0.25]	0.025	0.224947	1312
	41.8415	-88.2304	(0.2, 0.25]	(0.0, 0.25]	0.025	0.224947	1468
	41.8415	-88.2304	(0.2, 0.25]	(0.0, 0.25]	0.025	0.224947	1259
	41.8415	-88.2304	(0.2, 0.25]	(0.0, 0.25]	0.025	0.224947	1255
	41.8415	-88.2304	(0.2, 0.25]	(0.0, 0.25]	0.025	0.224947	1223
	41.8415	-88.2304	(0.2, 0.25]	(0.0, 0.25]	0.025	0.224947	1392
	41.8415	-88.2304	(0.2, 0.25]	(0.0, 0.25]	0.025	0.224947	1173
	41.8415	-88.2304	(0.2, 0.25]	(0.0, 0.25]	0.025	0.224947	1398
	41.8407	-88.2304	(0.2, 0.25]	(0.0, 0.25]	0.025	0.223987	1357
	41.8407	-88.2304	(0.2, 0.25]	(0.0, 0.25]	0.025	0.223987	1377
	41.8407	-88.2304	(0.2, 0.25]	(0.0, 0.25]	0.025	0.223987	1479
	41.8407	-88.2304	(0.2, 0.25]	(0.0, 0.25]	0.025	0.223987	1438
	41.8407	-88.2304	(0.2, 0.25]	(0.0, 0.25]	0.025	0.223987	1483
	41.8407	-88.2304	(0.2, 0.25]	(0.0, 0.25]	0.025	0.223987	1494
	41.8407	-88.2304	(0.2, 0.25]	(0.0, 0.25]	0.025	0.223987	1534
	41.8407	-88.2304	(0.2, 0.25]	(0.0, 0.25]	0.025	0.223987	1003
	41.8407	-88.2304	(0.2, 0.25]	(0.0, 0.25]	0.025	0.223987	1595
	41.8407	-88.2304	(0.2, 0.25]	(0.0, 0.25]	0.025	0.223987	1435
	41.8407	-88.2304	(0.2, 0.25]	(0.0, 0.25]	0.025	0.223987	1610
	41.8407	-88.2304	(0.2, 0.25]	(0.0, 0.25]	0.025	0.223987	1249
	41.8407	-88.2304	(0.2, 0.25]	(0.0, 0.25]	0.025	0.223987
	41.8407	-88.2304	(0.2, 0.25]	(0.0, 0.25]	0.025	0.223987	1363
	41.8407	-88.2304	(0.2, 0.25]	(0.0, 0.25]	0.025	0.223987	1165
	41.8407	-88.2304	(0.2, 0.25]	(0.0, 0.25]	0.025	0.223987	1547
	41.8407	-88.2304	(0.2, 0.25]	(0.0, 0.25]	0.025	0.223987	1433
	41.8407	-88.2304	(0.2, 0.25]	(0.0, 0.25]	0.025	0.223987	1300
	41.8407	-88.2304	(0.2, 0.25]	(0.0, 0.25]	0.025	0.223987	1534
	41.8407	-88.2304	(0.2, 0.25]	(0.0, 0.25]	0.025	0.223987	1454
	41.8407	-88.2304	(0.2, 0.25]	(0.0, 0.25]	0.025	0.223987	1658
	41.8407	-88.2304	(0.2, 0.25]	(0.0, 0.25]	0.025	0.223987	1392
	41.8407	-88.2304	(0.2, 0.25]	(0.0, 0.25]	0.025	0.223987	1458
	41.8411	-88.2304	(0.2, 0.25]	(0.0, 0.25]	0.025	0.224947	942
	41.8411	-88.2304	(0.2, 0.25]	(0.0, 0.25]	0.025	0.224947	1208
	41.8411	-88.2304	(0.2, 0.25]	(0.0, 0.25]	0.025	0.224947	1242
	41.8411	-88.2304	(0.2, 0.25]	(0.0, 0.25]	0.025	0.224947	1033
	41.8411	-88.2304	(0.2, 0.25]	(0.0, 0.25]	0.025	0.224947	1213
	41.8411	-88.2304	(0.2, 0.25]	(0.0, 0.25]	0.025	0.224947	1518
	41.8411	-88.2304	(0.2, 0.25]	(0.0, 0.25]	0.025	0.224947	1113
	41.8411	-88.2304	(0.2, 0.25]	(0.0, 0.25]	0.025	0.224947	1543
	41.8411	-88.2304	(0.2, 0.25]	(0.0, 0.25]	0.025	0.224947	941
	41.8411	-88.2304	(0.2, 0.25]	(0.0, 0.25]	0.025	0.224947
	41.8411	-88.2304	(0.2, 0.25]	(0.0, 0.25]	0.025	0.224947	1254
	41.8411	-88.2304	(0.2, 0.25]	(0.0, 0.25]	0.025	0.224947	1067
	41.8411	-88.2304	(0.2, 0.25]	(0.0, 0.25]	0.025	0.224947	1005
	41.8411	-88.2304	(0.2, 0.25]	(0.0, 0.25]	0.025	0.224947	933
	41.8411	-88.2304	(0.2, 0.25]	(0.0, 0.25]	0.025	0.224947	1092
	41.8411	-88.2304	(0.2, 0.25]	(0.0, 0.25]	0.025	0.224947	1154
	41.8411	-88.2304	(0.2, 0.25]	(0.0, 0.25]	0.025	0.224947	1147
	41.8411	-88.2304	(0.2, 0.25]	(0.0, 0.25]	0.025	0.224947	1264
	41.8411	-88.2304	(0.2, 0.25]	(0.0, 0.25]	0.025	0.224947	1059
	41.8411	-88.2304	(0.2, 0.25]	(0.0, 0.25]	0.025	0.224947	1477
	41.8411	-88.2304	(0.2, 0.25]	(0.0, 0.25]	0.025	0.224947	1216
	41.8411	-88.2304	(0.2, 0.25]	(0.0, 0.25]	0.025	0.224947	1392
	41.8411	-88.2304	(0.2, 0.25]	(0.0, 0.25]	0.025	0.224947	1138
	41.8415	-88.2304	(0.2, 0.25]	(0.0, 0.25]	0.025	0.224947	1535
	41.8415	-88.2304	(0.2, 0.25]	(0.0, 0.25]	0.025	0.224947	1508
	41.8415	-88.2304	(0.2, 0.25]	(0.0, 0.25]	0.025	0.224947	1472
	41.8415	-88.2304	(0.2, 0.25]	(0.0, 0.25]	0.025	0.224947	1345
	41.8415	-88.2304	(0.2, 0.25]	(0.0, 0.25]	0.025	0.224947	1428
	41.8415	-88.2304	(0.2, 0.25]	(0.0, 0.25]	0.025	0.224947	1472
	41.8415	-88.2304	(0.2, 0.25]	(0.0, 0.25]	0.025	0.224947	1603
	41.8415	-88.2304	(0.2, 0.25]	(0.0, 0.25]	0.025	0.224947	1377
	41.8415	-88.2304	(0.2, 0.25]	(0.0, 0.25]	0.025	0.224947	1576
	41.8415	-88.2304	(0.2, 0.25]	(0.0, 0.25]	0.025	0.224947	1452
	41.8415	-88.2304	(0.2, 0.25]	(0.0, 0.25]	0.025	0.224947	1300
	41.8415	-88.2304	(0.2, 0.25]	(0.0, 0.25]	0.025	0.224947	1511
	41.8415	-88.2304	(0.2, 0.25]	(0.0, 0.25]	0.025	0.224947	1406
	41.8415	-88.2304	(0.2, 0.25]	(0.0, 0.25]	0.025	0.224947	1324
	41.8415	-88.2304	(0.2, 0.25]	(0.0, 0.25]	0.025	0.224947	1373
	41.8415	-88.2304	(0.2, 0.25]	(0.0, 0.25]	0.025	0.224947	1403
	41.8415	-88.2304	(0.2, 0.25]	(0.0, 0.25]	0.025	0.224947	1385
	41.8415	-88.2304	(0.2, 0.25]	(0.0, 0.25]	0.025	0.224947	1489
	41.8415	-88.2304	(0.2, 0.25]	(0.0, 0.25]	0.025	0.224947	1500
	41.8415	-88.2304	(0.2, 0.25]	(0.0, 0.25]	0.025	0.224947	1615
	41.8415	-88.2304	(0.2, 0.25]	(0.0, 0.25]	0.025	0.224947	1412
	41.8415	-88.2304	(0.2, 0.25]	(0.0, 0.25]	0.025	0.224947	1419
	41.8415	-88.2304	(0.2, 0.25]	(0.0, 0.25]	0.025	0.224947	1312
	41.8415	-88.2304	(0.2, 0.25]	(0.0, 0.25]	0.025	0.224947	1233
	41.8415	-88.2304	(0.2, 0.25]	(0.0, 0.25]	0.025	0.224947	1348
	41.8415	-88.2304	(0.2, 0.25]	(0.0, 0.25]	0.025	0.224947	1637
	41.8415	-88.2304	(0.2, 0.25]	(0.0, 0.25]	0.025	0.224947	1573
	41.8415	-88.2304	(0.2, 0.25]	(0.0, 0.25]	0.025	0.224947	1424
	41.8415	-88.2304	(0.2, 0.25]	(0.0, 0.25]	0.025	0.224947	1414
	41.8415	-88.2304	(0.2, 0.25]	(0.0, 0.25]	0.025	0.224947	1275
	41.8415	-88.2304	(0.2, 0.25]	(0.0, 0.25]	0.025	0.224947	1611
	41.8415	-88.2304	(0.2, 0.25]	(0.0, 0.25]	0.025	0.224947	1335
	41.8415	-88.2304	(0.2, 0.25]	(0.0, 0.25]	0.025	0.224947	1238
	41.8415	-88.2304	(0.2, 0.25]	(0.0, 0.25]	0.025	0.224947	1535
	41.8415	-88.2304	(0.2, 0.25]	(0.0, 0.25]	0.025	0.224947	1248
	41.8415	-88.2304	(0.2, 0.25]	(0.0, 0.25]	0.025	0.224947	1384
	41.8415	-88.2304	(0.2, 0.25]	(0.0, 0.25]	0.025	0.224947	1387
	41.8415	-88.2304	(0.2, 0.25]	(0.0, 0.25]	0.025	0.224947	1355
	41.8415	-88.2304	(0.2, 0.25]	(0.0, 0.25]	0.025	0.224947	1424
	41.8415	-88.2304	(0.2, 0.25]	(0.0, 0.25]	0.025	0.224947	1371
	41.8415	-88.2304	(0.2, 0.25]	(0.0, 0.25]	0.025	0.224947	1367
	41.8415	-88.2304	(0.2, 0.25]	(0.0, 0.25]	0.025	0.224947	1389
	41.8415	-88.2304	(0.2, 0.25]	(0.0, 0.25]	0.025	0.224947	1273
	41.8415	-88.2304	(0.2, 0.25]	(0.0, 0.25]	0.025	0.224947	1386
	41.8415	-88.2304	(0.2, 0.25]	(0.0, 0.25]	0.025	0.224947	1167
	41.8415	-88.2304	(0.2, 0.25]	(0.0, 0.25]	0.025	0.224947	1266
	41.8407	-88.2304	(0.2, 0.25]	(0.0, 0.25]	0.025	0.223987	1410
	41.8407	-88.2304	(0.2, 0.25]	(0.0, 0.25]	0.025	0.223987	1467
	41.8407	-88.2304	(0.2, 0.25]	(0.0, 0.25]	0.025	0.223987	1478
	41.8407	-88.2304	(0.2, 0.25]	(0.0, 0.25]	0.025	0.223987	1334
	41.8407	-88.2304	(0.2, 0.25]	(0.0, 0.25]	0.025	0.223987	1258
	41.8407	-88.2304	(0.2, 0.25]	(0.0, 0.25]	0.025	0.223987	1375
	41.8407	-88.2304	(0.2, 0.25]	(0.0, 0.25]	0.025	0.223987	1203
	41.8407	-88.2304	(0.2, 0.25]	(0.0, 0.25]	0.025	0.223987	1437
	41.8407	-88.2304	(0.2, 0.25]	(0.0, 0.25]	0.025	0.223987	1431
	41.8407	-88.2304	(0.2, 0.25]	(0.0, 0.25]	0.025	0.223987	1391
	41.8407	-88.2304	(0.2, 0.25]	(0.0, 0.25]	0.025	0.223987	1384
	41.8407	-88.2304	(0.2, 0.25]	(0.0, 0.25]	0.025	0.223987	1530
	41.8407	-88.2304	(0.2, 0.25]	(0.0, 0.25]	0.025	0.223987	1467
	41.8407	-88.2304	(0.2, 0.25]	(0.0, 0.25]	0.025	0.223987	1478
	41.8407	-88.2304	(0.2, 0.25]	(0.0, 0.25]	0.025	0.223987	641
	41.8407	-88.2304	(0.2, 0.25]	(0.0, 0.25]	0.025	0.223987	1468
	41.8407	-88.2304	(0.2, 0.25]	(0.0, 0.25]	0.025	0.223987	1446
	41.8407	-88.2304	(0.2, 0.25]	(0.0, 0.25]	0.025	0.223987	1346
	41.8407	-88.2304	(0.2, 0.25]	(0.0, 0.25]	0.025	0.223987	1286
	41.8407	-88.2304	(0.2, 0.25]	(0.0, 0.25]	0.025	0.223987	1376
	41.8407	-88.2304	(0.2, 0.25]	(0.0, 0.25]	0.025	0.223987	1278
	41.8407	-88.2304	(0.2, 0.25]	(0.0, 0.25]	0.025	0.223987	1364
	41.8407	-88.2304	(0.2, 0.25]	(0.0, 0.25]	0.025	0.223987	1392
	41.8407	-88.2304	(0.2, 0.25]	(0.0, 0.25]	0.025	0.223987	1329
	41.8407	-88.2304	(0.2, 0.25]	(0.0, 0.25]	0.025	0.223987	1456
	41.8407	-88.2304	(0.2, 0.25]	(0.0, 0.25]	0.025	0.223987	1466
	41.8407	-88.2304	(0.2, 0.25]	(0.0, 0.25]	0.025	0.223987	1476
	41.8407	-88.2304	(0.2, 0.25]	(0.0, 0.25]	0.025	0.223987	1446
	41.8407	-88.2304	(0.2, 0.25]	(0.0, 0.25]	0.025	0.223987	1465
	41.8407	-88.2304	(0.2, 0.25]	(0.0, 0.25]	0.025	0.223987	1354
	41.8407	-88.2304	(0.2, 0.25]	(0.0, 0.25]	0.025	0.223987	1210
	41.8407	-88.2304	(0.2, 0.25]	(0.0, 0.25]	0.025	0.223987	1294
	41.8407	-88.2304	(0.2, 0.25]	(0.0, 0.25]	0.025	0.223987	1286
	41.8407	-88.2304	(0.2, 0.25]	(0.0, 0.25]	0.025	0.223987	1275
	41.8407	-88.2304	(0.2, 0.25]	(0.0, 0.25]	0.025	0.223987	1244
	41.8407	-88.2304	(0.2, 0.25]	(0.0, 0.25]	0.025	0.223987	1544
	41.8407	-88.2304	(0.2, 0.25]	(0.0, 0.25]	0.025	0.223987	1341
	41.8407	-88.2304	(0.2, 0.25]	(0.0, 0.25]	0.025	0.223987	1486
	41.8407	-88.2304	(0.2, 0.25]	(0.0, 0.25]	0.025	0.223987	1253
	41.8407	-88.2304	(0.2, 0.25]	(0.0, 0.25]	0.025	0.223987	1443
	41.8407	-88.2304	(0.2, 0.25]	(0.0, 0.25]	0.025	0.223987	1503
	41.8407	-88.2304	(0.2, 0.25]	(0.0, 0.25]	0.025	0.223987	1457
	41.8407	-88.2304	(0.2, 0.25]	(0.0, 0.25]	0.025	0.223987	1502
	41.8407	-88.2304	(0.2, 0.25]	(0.0, 0.25]	0.025	0.223987	1407
	41.8407	-88.2304	(0.2, 0.25]	(0.0, 0.25]	0.025	0.223987	1402
	41.8407	-88.2304	(0.2, 0.25]	(0.0, 0.25]	0.025	0.223987	1263
	41.8407	-88.2304	(0.2, 0.25]	(0.0, 0.25]	0.025	0.223987	1432
	41.8407	-88.2304	(0.2, 0.25]	(0.0, 0.25]	0.025	0.223987	1280
	41.8411	-88.2304	(0.2, 0.25]	(0.0, 0.25]	0.025	0.224947	1412
	41.8411	-88.2304	(0.2, 0.25]	(0.0, 0.25]	0.025	0.224947	1296
	41.8411	-88.2304	(0.2, 0.25]	(0.0, 0.25]	0.025	0.224947	1380
	41.8411	-88.2304	(0.2, 0.25]	(0.0, 0.25]	0.025	0.224947	1357
	41.8411	-88.2304	(0.2, 0.25]	(0.0, 0.25]	0.025	0.224947	1262
	41.8411	-88.2304	(0.2, 0.25]	(0.0, 0.25]	0.025	0.224947	1402
	41.8411	-88.2304	(0.2, 0.25]	(0.0, 0.25]	0.025	0.224947	1481
	41.8411	-88.2304	(0.2, 0.25]	(0.0, 0.25]	0.025	0.224947	1581
	41.8411	-88.2304	(0.2, 0.25]	(0.0, 0.25]	0.025	0.224947	1048
	41.8411	-88.2304	(0.2, 0.25]	(0.0, 0.25]	0.025	0.224947	1282
	41.8411	-88.2304	(0.2, 0.25]	(0.0, 0.25]	0.025	0.224947	1437
	41.8411	-88.2304	(0.2, 0.25]	(0.0, 0.25]	0.025	0.224947	1484
	41.8411	-88.2304	(0.2, 0.25]	(0.0, 0.25]	0.025	0.224947	1146
	41.8411	-88.2304	(0.2, 0.25]	(0.0, 0.25]	0.025	0.224947	1459
	41.8411	-88.2304	(0.2, 0.25]	(0.0, 0.25]	0.025	0.224947	1355
	41.8411	-88.2304	(0.2, 0.25]	(0.0, 0.25]	0.025	0.224947	1223
	41.8411	-88.2304	(0.2, 0.25]	(0.0, 0.25]	0.025	0.224947	1400
	41.8411	-88.2304	(0.2, 0.25]	(0.0, 0.25]	0.025	0.224947	1406
	41.8411	-88.2304	(0.2, 0.25]	(0.0, 0.25]	0.025	0.224947	1462
	41.8411	-88.2304	(0.2, 0.25]	(0.0, 0.25]	0.025	0.224947	1504
	41.8411	-88.2304	(0.2, 0.25]	(0.0, 0.25]	0.025	0.224947	1370
	41.8411	-88.2304	(0.2, 0.25]	(0.0, 0.25]	0.025	0.224947	1545
	41.8411	-88.2304	(0.2, 0.25]	(0.0, 0.25]	0.025	0.224947	1619
	41.8407	-88.2304	(0.2, 0.25]	(0.0, 0.25]	0.025	0.223987	1369
	41.8407	-88.2304	(0.2, 0.25]	(0.0, 0.25]	0.025	0.223987	1159
	41.8407	-88.2304	(0.2, 0.25]	(0.0, 0.25]	0.025	0.223987	1152
	41.8407	-88.2304	(0.2, 0.25]	(0.0, 0.25]	0.025	0.223987	1430
	41.8407	-88.2304	(0.2, 0.25]	(0.0, 0.25]	0.025	0.223987	1328
	41.8407	-88.2304	(0.2, 0.25]	(0.0, 0.25]	0.025	0.223987	1307
	41.8407	-88.2304	(0.2, 0.25]	(0.0, 0.25]	0.025	0.223987	1302
	41.8407	-88.2304	(0.2, 0.25]	(0.0, 0.25]	0.025	0.223987	1268
	41.8407	-88.2304	(0.2, 0.25]	(0.0, 0.25]	0.025	0.223987	1347
	41.8407	-88.2304	(0.2, 0.25]	(0.0, 0.25]	0.025	0.223987
	41.8407	-88.2304	(0.2, 0.25]	(0.0, 0.25]	0.025	0.223987	1317
	41.8407	-88.2304	(0.2, 0.25]	(0.0, 0.25]	0.025	0.223987	1322
	41.8407	-88.2304	(0.2, 0.25]	(0.0, 0.25]	0.025	0.223987
	41.8407	-88.2304	(0.2, 0.25]	(0.0, 0.25]	0.025	0.223987	1309
	41.8407	-88.2304	(0.2, 0.25]	(0.0, 0.25]	0.025	0.223987	1428
	41.8407	-88.2304	(0.2, 0.25]	(0.0, 0.25]	0.025	0.223987	1384
	41.8407	-88.2304	(0.2, 0.25]	(0.0, 0.25]	0.025	0.223987	1375
	41.8407	-88.2304	(0.2, 0.25]	(0.0, 0.25]	0.025	0.223987	1247
	41.8407	-88.2304	(0.2, 0.25]	(0.0, 0.25]	0.025	0.223987	1278
	41.8407	-88.2304	(0.2, 0.25]	(0.0, 0.25]	0.025	0.223987	1261
	41.8407	-88.2304	(0.2, 0.25]	(0.0, 0.25]	0.025	0.223987	1195
	41.8407	-88.2304	(0.2, 0.25]	(0.0, 0.25]	0.025	0.223987	1181
	41.8407	-88.2304	(0.2, 0.25]	(0.0, 0.25]	0.025	0.223987	1152
	41.8411	-88.2304	(0.2, 0.25]	(0.0, 0.25]	0.025	0.224947	1399
	41.8411	-88.2304	(0.2, 0.25]	(0.0, 0.25]	0.025	0.224947	1398
	41.8411	-88.2304	(0.2, 0.25]	(0.0, 0.25]	0.025	0.224947	1225
	41.8411	-88.2304	(0.2, 0.25]	(0.0, 0.25]	0.025	0.224947	1277
	41.8411	-88.2304	(0.2, 0.25]	(0.0, 0.25]	0.025	0.224947	1152
	41.8411	-88.2304	(0.2, 0.25]	(0.0, 0.25]	0.025	0.224947	1231
	41.8411	-88.2304	(0.2, 0.25]	(0.0, 0.25]	0.025	0.224947
	41.8411	-88.2304	(0.2, 0.25]	(0.0, 0.25]	0.025	0.224947	1279
	41.8411	-88.2304	(0.2, 0.25]	(0.0, 0.25]	0.025	0.224947	1305
	41.8411	-88.2304	(0.2, 0.25]	(0.0, 0.25]	0.025	0.224947	1301
	41.8411	-88.2304	(0.2, 0.25]	(0.0, 0.25]	0.025	0.224947	1284
	41.8411	-88.2304	(0.2, 0.25]	(0.0, 0.25]	0.025	0.224947	1411
	41.8411	-88.2304	(0.2, 0.25]	(0.0, 0.25]	0.025	0.224947	1378
	41.8411	-88.2304	(0.2, 0.25]	(0.0, 0.25]	0.025	0.224947	1078
	41.8411	-88.2304	(0.2, 0.25]	(0.0, 0.25]	0.025	0.224947	1258
	41.8411	-88.2304	(0.2, 0.25]	(0.0, 0.25]	0.025	0.224947	1459
	41.8411	-88.2304	(0.2, 0.25]	(0.0, 0.25]	0.025	0.224947	1381
	41.8411	-88.2304	(0.2, 0.25]	(0.0, 0.25]	0.025	0.224947	1371
	41.8411	-88.2304	(0.2, 0.25]	(0.0, 0.25]	0.025	0.224947	1233
	41.8411	-88.2304	(0.2, 0.25]	(0.0, 0.25]	0.025	0.224947	1145
	41.8411	-88.2304	(0.2, 0.25]	(0.0, 0.25]	0.025	0.224947	1286
	41.8411	-88.2304	(0.2, 0.25]	(0.0, 0.25]	0.025	0.224947	1259
	41.8411	-88.2304	(0.2, 0.25]	(0.0, 0.25]	0.025	0.224947	1424
	41.8411	-88.2304	(0.2, 0.25]	(0.0, 0.25]	0.025	0.224947	1227
	41.8411	-88.2304	(0.2, 0.25]	(0.0, 0.25]	0.025	0.224947	1310
	41.8411	-88.2304	(0.2, 0.25]	(0.0, 0.25]	0.025	0.224947	1607
	41.8411	-88.2304	(0.2, 0.25]	(0.0, 0.25]	0.025	0.224947	1343
	41.8411	-88.2304	(0.2, 0.25]	(0.0, 0.25]	0.025	0.224947	1517
	41.8411	-88.2304	(0.2, 0.25]	(0.0, 0.25]	0.025	0.224947	1334
	41.8411	-88.2304	(0.2, 0.25]	(0.0, 0.25]	0.025	0.224947	1425
	41.8411	-88.2304	(0.2, 0.25]	(0.0, 0.25]	0.025	0.224947	1372
	41.8411	-88.2304	(0.2, 0.25]	(0.0, 0.25]	0.025	0.224947	1310
	41.8411	-88.2304	(0.2, 0.25]	(0.0, 0.25]	0.025	0.224947	1412
	41.8411	-88.2304	(0.2, 0.25]	(0.0, 0.25]	0.025	0.224947	1448
	41.8411	-88.2304	(0.2, 0.25]	(0.0, 0.25]	0.025	0.224947	1648
	41.8411	-88.2304	(0.2, 0.25]	(0.0, 0.25]	0.025	0.224947	1380
	41.8411	-88.2304	(0.2, 0.25]	(0.0, 0.25]	0.025	0.224947	1298
	41.8411	-88.2304	(0.2, 0.25]	(0.0, 0.25]	0.025	0.224947	1246
	41.8411	-88.2304	(0.2, 0.25]	(0.0, 0.25]	0.025	0.224947	1482
	41.8411	-88.2304	(0.2, 0.25]	(0.0, 0.25]	0.025	0.224947	1427
	41.8411	-88.2304	(0.2, 0.25]	(0.0, 0.25]	0.025	0.224947	1296
	41.8411	-88.2304	(0.2, 0.25]	(0.0, 0.25]	0.025	0.224947	1392
	41.8411	-88.2304	(0.2, 0.25]	(0.0, 0.25]	0.025	0.224947	1391
	41.8411	-88.2304	(0.2, 0.25]	(0.0, 0.25]	0.025	0.224947	1403
	41.8411	-88.2304	(0.2, 0.25]	(0.0, 0.25]	0.025	0.224947	1552
	41.8411	-88.2304	(0.2, 0.25]	(0.0, 0.25]	0.025	0.224947	1418
	41.8411	-88.2304	(0.2, 0.25]	(0.0, 0.25]	0.025	0.224947	1387
	41.8411	-88.2304	(0.2, 0.25]	(0.0, 0.25]	0.025	0.224947	1406
	41.8411	-88.2304	(0.2, 0.25]	(0.0, 0.25]	0.025	0.224947	1211
	41.8411	-88.2304	(0.2, 0.25]	(0.0, 0.25]	0.025	0.224947	1400
	41.8411	-88.2304	(0.2, 0.25]	(0.0, 0.25]	0.025	0.224947	1512
	41.8411	-88.2304	(0.2, 0.25]	(0.0, 0.25]	0.025	0.224947	1419
	41.8411	-88.2304	(0.2, 0.25]	(0.0, 0.25]	0.025	0.224947	1279
	41.8411	-88.2304	(0.2, 0.25]	(0.0, 0.25]	0.025	0.224947	1267
	41.8411	-88.2304	(0.2, 0.25]	(0.0, 0.25]	0.025	0.224947	1260
	41.8411	-88.2304	(0.2, 0.25]	(0.0, 0.25]	0.025	0.224947	1454
	41.8411	-88.2304	(0.2, 0.25]	(0.0, 0.25]	0.025	0.224947	1530
	41.8411	-88.2304	(0.2, 0.25]	(0.0, 0.25]	0.025	0.224947	1290
	41.8411	-88.2304	(0.2, 0.25]	(0.0, 0.25]	0.025	0.224947	1324
	41.8411	-88.2304	(0.2, 0.25]	(0.0, 0.25]	0.025	0.224947	1187
	41.8411	-88.2304	(0.2, 0.25]	(0.0, 0.25]	0.025	0.224947	1299
	41.8411	-88.2304	(0.2, 0.25]	(0.0, 0.25]	0.025	0.224947	1407
	41.8411	-88.2304	(0.2, 0.25]	(0.0, 0.25]	0.025	0.224947	1266
	41.8411	-88.2304	(0.2, 0.25]	(0.0, 0.25]	0.025	0.224947	1377
	41.8411	-88.2304	(0.2, 0.25]	(0.0, 0.25]	0.025	0.224947	1350
	41.8411	-88.2304	(0.2, 0.25]	(0.0, 0.25]	0.025	0.224947	1238
	41.8411	-88.2304	(0.2, 0.25]	(0.0, 0.25]	0.025	0.224947	1211
	41.8411	-88.2304	(0.2, 0.25]	(0.0, 0.25]	0.025	0.224947	1431
	41.8411	-88.2304	(0.2, 0.25]	(0.0, 0.25]	0.025	0.224947	1313
	41.8411	-88.2304	(0.2, 0.25]	(0.0, 0.25]	0.025	0.224947	1213
	41.8411	-88.2304	(0.2, 0.25]	(0.0, 0.25]	0.025	0.224947	1524
	41.8411	-88.2304	(0.2, 0.25]	(0.0, 0.25]	0.025	0.224947	1217
	41.8411	-88.2304	(0.2, 0.25]	(0.0, 0.25]	0.025	0.224947	1383
	41.8415	-88.2304	(0.2, 0.25]	(0.0, 0.25]	0.025	0.224947	1245
	41.8415	-88.2304	(0.2, 0.25]	(0.0, 0.25]	0.025	0.224947	1487
	41.8415	-88.2304	(0.2, 0.25]	(0.0, 0.25]	0.025	0.224947	1438
	41.8415	-88.2304	(0.2, 0.25]	(0.0, 0.25]	0.025	0.224947	1445
	41.8415	-88.2304	(0.2, 0.25]	(0.0, 0.25]	0.025	0.224947	1077
	41.8415	-88.2304	(0.2, 0.25]	(0.0, 0.25]	0.025	0.224947	1488
	41.8415	-88.2304	(0.2, 0.25]	(0.0, 0.25]	0.025	0.224947	1483
	41.8415	-88.2304	(0.2, 0.25]	(0.0, 0.25]	0.025	0.224947	1615
	41.8415	-88.2304	(0.2, 0.25]	(0.0, 0.25]	0.025	0.224947	1492
	41.8415	-88.2304	(0.2, 0.25]	(0.0, 0.25]	0.025	0.224947	1220
	41.8415	-88.2304	(0.2, 0.25]	(0.0, 0.25]	0.025	0.224947	1477
	41.8415	-88.2304	(0.2, 0.25]	(0.0, 0.25]	0.025	0.224947	1324
	41.8415	-88.2304	(0.2, 0.25]	(0.0, 0.25]	0.025	0.224947	1547
	41.8415	-88.2304	(0.2, 0.25]	(0.0, 0.25]	0.025	0.224947	1465
	41.8415	-88.2304	(0.2, 0.25]	(0.0, 0.25]	0.025	0.224947	1429
	41.8415	-88.2304	(0.2, 0.25]	(0.0, 0.25]	0.025	0.224947	1218
	41.8415	-88.2304	(0.2, 0.25]	(0.0, 0.25]	0.025	0.224947	1298
	41.8415	-88.2304	(0.2, 0.25]	(0.0, 0.25]	0.025	0.224947	1319
	41.8415	-88.2304	(0.2, 0.25]	(0.0, 0.25]	0.025	0.224947	1565
	41.8415	-88.2304	(0.2, 0.25]	(0.0, 0.25]	0.025	0.224947	1492
	41.8415	-88.2304	(0.2, 0.25]	(0.0, 0.25]	0.025	0.224947	1377
	41.8415	-88.2304	(0.2, 0.25]	(0.0, 0.25]	0.025	0.224947	1371
	41.8415	-88.2304	(0.2, 0.25]	(0.0, 0.25]	0.025	0.224947	1254
	41.8415	-88.2304	(0.2, 0.25]	(0.0, 0.25]	0.025	0.224947	1305
	41.8415	-88.2304	(0.2, 0.25]	(0.0, 0.25]	0.025	0.224947	1400
	41.8415	-88.2304	(0.2, 0.25]	(0.0, 0.25]	0.025	0.224947	1229
	41.8415	-88.2304	(0.2, 0.25]	(0.0, 0.25]	0.025	0.224947	1521
	41.8415	-88.2304	(0.2, 0.25]	(0.0, 0.25]	0.025	0.224947	1499
	41.8415	-88.2304	(0.2, 0.25]	(0.0, 0.25]	0.025	0.224947	1514
	41.8415	-88.2304	(0.2, 0.25]	(0.0, 0.25]	0.025	0.224947	1508
	41.8415	-88.2304	(0.2, 0.25]	(0.0, 0.25]	0.025	0.224947	1361
	41.8415	-88.2304	(0.2, 0.25]	(0.0, 0.25]	0.025	0.224947	1435
	41.8415	-88.2304	(0.2, 0.25]	(0.0, 0.25]	0.025	0.224947	1347
	41.8415	-88.2304	(0.2, 0.25]	(0.0, 0.25]	0.025	0.224947	1049
	41.8415	-88.2304	(0.2, 0.25]	(0.0, 0.25]	0.025	0.224947	1304
	41.8415	-88.2304	(0.2, 0.25]	(0.0, 0.25]	0.025	0.224947	1440
	41.8415	-88.2304	(0.2, 0.25]	(0.0, 0.25]	0.025	0.224947	1197
	41.8415	-88.2304	(0.2, 0.25]	(0.0, 0.25]	0.025	0.224947	1272
	41.8415	-88.2304	(0.2, 0.25]	(0.0, 0.25]	0.025	0.224947	1508
	41.8415	-88.2304	(0.2, 0.25]	(0.0, 0.25]	0.025	0.224947	1335
	41.8415	-88.2304	(0.2, 0.25]	(0.0, 0.25]	0.025	0.224947	1456
	41.8415	-88.2304	(0.2, 0.25]	(0.0, 0.25]	0.025	0.224947	1442
	41.8415	-88.2304	(0.2, 0.25]	(0.0, 0.25]	0.025	0.224947	1341
	41.8415	-88.2304	(0.2, 0.25]	(0.0, 0.25]	0.025	0.224947	1305
	41.8415	-88.2304	(0.2, 0.25]	(0.0, 0.25]	0.025	0.224947	1365
	41.8415	-88.2304	(0.2, 0.25]	(0.0, 0.25]	0.025	0.224947	1356
	41.8415	-88.2304	(0.2, 0.25]	(0.0, 0.25]	0.025	0.224947	1513
	41.8415	-88.2304	(0.2, 0.25]	(0.0, 0.25]	0.025	0.224947	1200
	41.8407	-88.2304	(0.2, 0.25]	(0.0, 0.25]	0.025	0.223987	1202
	41.8407	-88.2304	(0.2, 0.25]	(0.0, 0.25]	0.025	0.223987	1095
	41.8407	-88.2304	(0.2, 0.25]	(0.0, 0.25]	0.025	0.223987	1318
	41.8407	-88.2304	(0.2, 0.25]	(0.0, 0.25]	0.025	0.223987	1264
	41.8407	-88.2304	(0.2, 0.25]	(0.0, 0.25]	0.025	0.223987	1284
	41.8407	-88.2304	(0.2, 0.25]	(0.0, 0.25]	0.025	0.223987	1421
	41.8407	-88.2304	(0.2, 0.25]	(0.0, 0.25]	0.025	0.223987	1051
	41.8407	-88.2304	(0.2, 0.25]	(0.0, 0.25]	0.025	0.223987	1033
	41.8407	-88.2304	(0.2, 0.25]	(0.0, 0.25]	0.025	0.223987	1123
	41.8407	-88.2304	(0.2, 0.25]	(0.0, 0.25]	0.025	0.223987	1246
	41.8407	-88.2304	(0.2, 0.25]	(0.0, 0.25]	0.025	0.223987	1269
	41.8407	-88.2304	(0.2, 0.25]	(0.0, 0.25]	0.025	0.223987	959
	41.8407	-88.2304	(0.2, 0.25]	(0.0, 0.25]	0.025	0.223987	1163
	41.8407	-88.2304	(0.2, 0.25]	(0.0, 0.25]	0.025	0.223987	1156
	41.8407	-88.2304	(0.2, 0.25]	(0.0, 0.25]	0.025	0.223987	937
	41.8407	-88.2304	(0.2, 0.25]	(0.0, 0.25]	0.025	0.223987	1165
	41.8407	-88.2304	(0.2, 0.25]	(0.0, 0.25]	0.025	0.223987	1104
	41.8407	-88.2304	(0.2, 0.25]	(0.0, 0.25]	0.025	0.223987	1310
	41.8407	-88.2304	(0.2, 0.25]	(0.0, 0.25]	0.025	0.223987	1051
	41.8407	-88.2304	(0.2, 0.25]	(0.0, 0.25]	0.025	0.223987	1025
	41.8407	-88.2304	(0.2, 0.25]	(0.0, 0.25]	0.025	0.223987	1327
	41.8407	-88.2304	(0.2, 0.25]	(0.0, 0.25]	0.025	0.223987	1050
	41.8407	-88.2304	(0.2, 0.25]	(0.0, 0.25]	0.025	0.223987	1514
	41.8407	-88.2304	(0.2, 0.25]	(0.0, 0.25]	0.025	0.223987	1409
	41.8407	-88.2304	(0.2, 0.25]	(0.0, 0.25]	0.025	0.223987	1378
	41.8407	-88.2304	(0.2, 0.25]	(0.0, 0.25]	0.025	0.223987	1075
	41.8407	-88.2304	(0.2, 0.25]	(0.0, 0.25]	0.025	0.223987	1345
	41.8407	-88.2304	(0.2, 0.25]	(0.0, 0.25]	0.025	0.223987	1426
	41.8407	-88.2304	(0.2, 0.25]	(0.0, 0.25]	0.025	0.223987	1296
	41.8407	-88.2304	(0.2, 0.25]	(0.0, 0.25]	0.025	0.223987	1320
	41.8407	-88.2304	(0.2, 0.25]	(0.0, 0.25]	0.025	0.223987	1157
	41.8407	-88.2304	(0.2, 0.25]	(0.0, 0.25]	0.025	0.223987	1149
	41.8407	-88.2304	(0.2, 0.25]	(0.0, 0.25]	0.025	0.223987	1273
	41.8407	-88.2304	(0.2, 0.25]	(0.0, 0.25]	0.025	0.223987	1208
	41.8407	-88.2304	(0.2, 0.25]	(0.0, 0.25]	0.025	0.223987	1362
	41.8407	-88.2304	(0.2, 0.25]	(0.0, 0.25]	0.025	0.223987	1075
	41.8407	-88.2304	(0.2, 0.25]	(0.0, 0.25]	0.025	0.223987	1376
	41.8407	-88.2304	(0.2, 0.25]	(0.0, 0.25]	0.025	0.223987	856
	41.8407	-88.2304	(0.2, 0.25]	(0.0, 0.25]	0.025	0.223987	1260
	41.8407	-88.2304	(0.2, 0.25]	(0.0, 0.25]	0.025	0.223987	1351
	41.8407	-88.2304	(0.2, 0.25]	(0.0, 0.25]	0.025	0.223987	1178
	41.8407	-88.2304	(0.2, 0.25]	(0.0, 0.25]	0.025	0.223987	1141
	41.8407	-88.2304	(0.2, 0.25]	(0.0, 0.25]	0.025	0.223987	1287
	41.8407	-88.2304	(0.2, 0.25]	(0.0, 0.25]	0.025	0.223987	1114
	41.8407	-88.2304	(0.2, 0.25]	(0.0, 0.25]	0.025	0.223987	1194
	41.8407	-88.2304	(0.2, 0.25]	(0.0, 0.25]	0.025	0.223987	1279
	41.8407	-88.2304	(0.2, 0.25]	(0.0, 0.25]	0.025	0.223987	1033
	41.8415	-88.2304	(0.2, 0.25]	(0.0, 0.25]	0.025	0.224947	1154
	41.8415	-88.2304	(0.2, 0.25]	(0.0, 0.25]	0.025	0.224947	1159
	41.8415	-88.2304	(0.2, 0.25]	(0.0, 0.25]	0.025	0.224947	1056
	41.8415	-88.2304	(0.2, 0.25]	(0.0, 0.25]	0.025	0.224947	1090
	41.8415	-88.2304	(0.2, 0.25]	(0.0, 0.25]	0.025	0.224947	1165
	41.8415	-88.2304	(0.2, 0.25]	(0.0, 0.25]	0.025	0.224947	1268
	41.8415	-88.2304	(0.2, 0.25]	(0.0, 0.25]	0.025	0.224947	1116
	41.8415	-88.2304	(0.2, 0.25]	(0.0, 0.25]	0.025	0.224947	1010
	41.8415	-88.2304	(0.2, 0.25]	(0.0, 0.25]	0.025	0.224947	1127
	41.8415	-88.2304	(0.2, 0.25]	(0.0, 0.25]	0.025	0.224947	1325
	41.8415	-88.2304	(0.2, 0.25]	(0.0, 0.25]	0.025	0.224947	1262
	41.8415	-88.2304	(0.2, 0.25]	(0.0, 0.25]	0.025	0.224947	1118
	41.8415	-88.2304	(0.2, 0.25]	(0.0, 0.25]	0.025	0.224947	1297
	41.8415	-88.2304	(0.2, 0.25]	(0.0, 0.25]	0.025	0.224947	1270
	41.8415	-88.2304	(0.2, 0.25]	(0.0, 0.25]	0.025	0.224947	927
	41.8415	-88.2304	(0.2, 0.25]	(0.0, 0.25]	0.025	0.224947	1226
	41.8415	-88.2304	(0.2, 0.25]	(0.0, 0.25]	0.025	0.224947	1410
	41.8415	-88.2304	(0.2, 0.25]	(0.0, 0.25]	0.025	0.224947	1073
	41.8415	-88.2304	(0.2, 0.25]	(0.0, 0.25]	0.025	0.224947	1089
	41.8415	-88.2304	(0.2, 0.25]	(0.0, 0.25]	0.025	0.224947	1077
	41.8415	-88.2304	(0.2, 0.25]	(0.0, 0.25]	0.025	0.224947	1217
	41.8415	-88.2304	(0.2, 0.25]	(0.0, 0.25]	0.025	0.224947	956
	41.8415	-88.2304	(0.2, 0.25]	(0.0, 0.25]	0.025	0.224947	1242
	41.8415	-88.2304	(0.2, 0.25]	(0.0, 0.25]	0.025	0.224947	1192
	41.8415	-88.2304	(0.2, 0.25]	(0.0, 0.25]	0.025	0.224947	1040
	41.8407	-88.2304	(0.2, 0.25]	(0.0, 0.25]	0.025	0.223987	1322
	41.8407	-88.2304	(0.2, 0.25]	(0.0, 0.25]	0.025	0.223987	1410
	41.8407	-88.2304	(0.2, 0.25]	(0.0, 0.25]	0.025	0.223987	1457
	41.8407	-88.2304	(0.2, 0.25]	(0.0, 0.25]	0.025	0.223987	1152
	41.8407	-88.2304	(0.2, 0.25]	(0.0, 0.25]	0.025	0.223987	1334
	41.8407	-88.2304	(0.2, 0.25]	(0.0, 0.25]	0.025	0.223987	1294
	41.8407	-88.2304	(0.2, 0.25]	(0.0, 0.25]	0.025	0.223987	1407
	41.8407	-88.2304	(0.2, 0.25]	(0.0, 0.25]	0.025	0.223987	1243
	41.8407	-88.2304	(0.2, 0.25]	(0.0, 0.25]	0.025	0.223987	1611
	41.8407	-88.2304	(0.2, 0.25]	(0.0, 0.25]	0.025	0.223987	1346
	41.8407	-88.2304	(0.2, 0.25]	(0.0, 0.25]	0.025	0.223987	1100
	41.8407	-88.2304	(0.2, 0.25]	(0.0, 0.25]	0.025	0.223987	1541
	41.8407	-88.2304	(0.2, 0.25]	(0.0, 0.25]	0.025	0.223987	1433
	41.8407	-88.2304	(0.2, 0.25]	(0.0, 0.25]	0.025	0.223987	1470
	41.8407	-88.2304	(0.2, 0.25]	(0.0, 0.25]	0.025	0.223987	1299
	41.8407	-88.2304	(0.2, 0.25]	(0.0, 0.25]	0.025	0.223987	1282
	41.8407	-88.2304	(0.2, 0.25]	(0.0, 0.25]	0.025	0.223987	1247
	41.8407	-88.2304	(0.2, 0.25]	(0.0, 0.25]	0.025	0.223987	1351
	41.8407	-88.2304	(0.2, 0.25]	(0.0, 0.25]	0.025	0.223987	1490
	41.8407	-88.2304	(0.2, 0.25]	(0.0, 0.25]	0.025	0.223987	1269
	41.8407	-88.2304	(0.2, 0.25]	(0.0, 0.25]	0.025	0.223987	1154
	41.8415	-88.2304	(0.2, 0.25]	(0.0, 0.25]	0.025	0.224947	1301
	41.8415	-88.2304	(0.2, 0.25]	(0.0, 0.25]	0.025	0.224947	1298
	41.8415	-88.2304	(0.2, 0.25]	(0.0, 0.25]	0.025	0.224947	1318
	41.8415	-88.2304	(0.2, 0.25]	(0.0, 0.25]	0.025	0.224947	1228
	41.8415	-88.2304	(0.2, 0.25]	(0.0, 0.25]	0.025	0.224947	1254
	41.8415	-88.2304	(0.2, 0.25]	(0.0, 0.25]	0.025	0.224947	1213
	41.8415	-88.2304	(0.2, 0.25]	(0.0, 0.25]	0.025	0.224947	1201
	41.8415	-88.2304	(0.2, 0.25]	(0.0, 0.25]	0.025	0.224947	1267
	41.8415	-88.2304	(0.2, 0.25]	(0.0, 0.25]	0.025	0.224947	1478
	41.8415	-88.2304	(0.2, 0.25]	(0.0, 0.25]	0.025	0.224947	1057
	41.8415	-88.2304	(0.2, 0.25]	(0.0, 0.25]	0.025	0.224947	1336
	41.8415	-88.2304	(0.2, 0.25]	(0.0, 0.25]	0.025	0.224947	1202
	41.8415	-88.2304	(0.2, 0.25]	(0.0, 0.25]	0.025	0.224947	1206
	41.8415	-88.2304	(0.2, 0.25]	(0.0, 0.25]	0.025	0.224947	1243
	41.8415	-88.2304	(0.2, 0.25]	(0.0, 0.25]	0.025	0.224947	1136
	41.8415	-88.2304	(0.2, 0.25]	(0.0, 0.25]	0.025	0.224947	1252
	41.8415	-88.2304	(0.2, 0.25]	(0.0, 0.25]	0.025	0.224947	1286
	41.8415	-88.2304	(0.2, 0.25]	(0.0, 0.25]	0.025	0.224947	1428
	41.8415	-88.2304	(0.2, 0.25]	(0.0, 0.25]	0.025	0.224947	1226
	41.8415	-88.2304	(0.2, 0.25]	(0.0, 0.25]	0.025	0.224947	1233
	41.8415	-88.2304	(0.2, 0.25]	(0.0, 0.25]	0.025	0.224947	1161
	41.8415	-88.2304	(0.2, 0.25]	(0.0, 0.25]	0.025	0.224947	1333
	41.8415	-88.2304	(0.2, 0.25]	(0.0, 0.25]	0.025	0.224947	1377
	41.8415	-88.2304	(0.2, 0.25]	(0.0, 0.25]	0.025	0.224947	1196
	41.8415	-88.2304	(0.2, 0.25]	(0.0, 0.25]	0.025	0.224947	1529
	41.8415	-88.2304	(0.2, 0.25]	(0.0, 0.25]	0.025	0.224947	1126
	41.8415	-88.2304	(0.2, 0.25]	(0.0, 0.25]	0.025	0.224947	1280
	41.8415	-88.2304	(0.2, 0.25]	(0.0, 0.25]	0.025	0.224947	1404
	41.8415	-88.2304	(0.2, 0.25]	(0.0, 0.25]	0.025	0.224947	1402
	41.8415	-88.2304	(0.2, 0.25]	(0.0, 0.25]	0.025	0.224947	1416
	41.8415	-88.2304	(0.2, 0.25]	(0.0, 0.25]	0.025	0.224947	1053
	41.8415	-88.2304	(0.2, 0.25]	(0.0, 0.25]	0.025	0.224947	1514
	41.8415	-88.2304	(0.2, 0.25]	(0.0, 0.25]	0.025	0.224947	1491
	41.8415	-88.2304	(0.2, 0.25]	(0.0, 0.25]	0.025	0.224947	1122
	41.8415	-88.2304	(0.2, 0.25]	(0.0, 0.25]	0.025	0.224947	1324
	41.8415	-88.2304	(0.2, 0.25]	(0.0, 0.25]	0.025	0.224947	1186
	41.8415	-88.2304	(0.2, 0.25]	(0.0, 0.25]	0.025	0.224947	1605
	41.8415	-88.2304	(0.2, 0.25]	(0.0, 0.25]	0.025	0.224947	1449
	41.8415	-88.2304	(0.2, 0.25]	(0.0, 0.25]	0.025	0.224947	1384
	41.8415	-88.2304	(0.2, 0.25]	(0.0, 0.25]	0.025	0.224947	1346
	41.8415	-88.2304	(0.2, 0.25]	(0.0, 0.25]	0.025	0.224947	1520
	41.8415	-88.2304	(0.2, 0.25]	(0.0, 0.25]	0.025	0.224947	1361
	41.8415	-88.2304	(0.2, 0.25]	(0.0, 0.25]	0.025	0.224947	1011
	41.8415	-88.2304	(0.2, 0.25]	(0.0, 0.25]	0.025	0.224947	1269
	41.8415	-88.2304	(0.2, 0.25]	(0.0, 0.25]	0.025	0.224947	1450
	41.8415	-88.2304	(0.2, 0.25]	(0.0, 0.25]	0.025	0.224947	1450
	41.8415	-88.2304	(0.2, 0.25]	(0.0, 0.25]	0.025	0.224947	1253
	41.8415	-88.2304	(0.2, 0.25]	(0.0, 0.25]	0.025	0.224947	1394
	41.8415	-88.2304	(0.2, 0.25]	(0.0, 0.25]	0.025	0.224947	1412
	41.8407	-88.2304	(0.2, 0.25]	(0.0, 0.25]	0.025	0.223987	1628
	41.8407	-88.2304	(0.2, 0.25]	(0.0, 0.25]	0.025	0.223987	1607
	41.8407	-88.2304	(0.2, 0.25]	(0.0, 0.25]	0.025	0.223987	1616
	41.8407	-88.2304	(0.2, 0.25]	(0.0, 0.25]	0.025	0.223987	1687
	41.8407	-88.2304	(0.2, 0.25]	(0.0, 0.25]	0.025	0.223987	1473
	41.8407	-88.2304	(0.2, 0.25]	(0.0, 0.25]	0.025	0.223987
	41.8407	-88.2304	(0.2, 0.25]	(0.0, 0.25]	0.025	0.223987	1476
	41.8407	-88.2304	(0.2, 0.25]	(0.0, 0.25]	0.025	0.223987	1473
	41.8407	-88.2304	(0.2, 0.25]	(0.0, 0.25]	0.025	0.223987	1634
	41.8407	-88.2304	(0.2, 0.25]	(0.0, 0.25]	0.025	0.223987	1667
	41.8407	-88.2304	(0.2, 0.25]	(0.0, 0.25]	0.025	0.223987	1503
	41.8407	-88.2304	(0.2, 0.25]	(0.0, 0.25]	0.025	0.223987	1423
	41.8407	-88.2304	(0.2, 0.25]	(0.0, 0.25]	0.025	0.223987	1535
	41.8407	-88.2304	(0.2, 0.25]	(0.0, 0.25]	0.025	0.223987	1357
	41.8407	-88.2304	(0.2, 0.25]	(0.0, 0.25]	0.025	0.223987	1353
	41.8407	-88.2304	(0.2, 0.25]	(0.0, 0.25]	0.025	0.223987	1471
	41.8407	-88.2304	(0.2, 0.25]	(0.0, 0.25]	0.025	0.223987	1602
	41.8407	-88.2304	(0.2, 0.25]	(0.0, 0.25]	0.025	0.223987	1382
	41.8407	-88.2304	(0.2, 0.25]	(0.0, 0.25]	0.025	0.223987	1484
	41.8407	-88.2304	(0.2, 0.25]	(0.0, 0.25]	0.025	0.223987	1375
	41.8407	-88.2304	(0.2, 0.25]	(0.0, 0.25]	0.025	0.223987	1546
	41.8407	-88.2304	(0.2, 0.25]	(0.0, 0.25]	0.025	0.223987	1616
	41.8407	-88.2304	(0.2, 0.25]	(0.0, 0.25]	0.025	0.223987	1520
	41.8407	-88.2304	(0.2, 0.25]	(0.0, 0.25]	0.025	0.223987	1613
	41.8407	-88.2304	(0.2, 0.25]	(0.0, 0.25]	0.025	0.223987	1454
	41.8407	-88.2304	(0.2, 0.25]	(0.0, 0.25]	0.025	0.223987	1650
	41.8407	-88.2304	(0.2, 0.25]	(0.0, 0.25]	0.025	0.223987	1471
	41.8407	-88.2304	(0.2, 0.25]	(0.0, 0.25]	0.025	0.223987	1540
	41.8407	-88.2304	(0.2, 0.25]	(0.0, 0.25]	0.025	0.223987	1589
	41.8407	-88.2304	(0.2, 0.25]	(0.0, 0.25]	0.025	0.223987	1506
	41.8407	-88.2304	(0.2, 0.25]	(0.0, 0.25]	0.025	0.223987	1535
	41.8407	-88.2304	(0.2, 0.25]	(0.0, 0.25]	0.025	0.223987	1558
	41.8407	-88.2304	(0.2, 0.25]	(0.0, 0.25]	0.025	0.223987	1508
	41.8407	-88.2304	(0.2, 0.25]	(0.0, 0.25]	0.025	0.223987	1639
	41.8407	-88.2304	(0.2, 0.25]	(0.0, 0.25]	0.025	0.223987	1503
	41.8407	-88.2304	(0.2, 0.25]	(0.0, 0.25]	0.025	0.223987	1476
	41.8407	-88.2304	(0.2, 0.25]	(0.0, 0.25]	0.025	0.223987	1524
	41.8407	-88.2304	(0.2, 0.25]	(0.0, 0.25]	0.025	0.223987	1539
	41.8407	-88.2304	(0.2, 0.25]	(0.0, 0.25]	0.025	0.223987
	41.8407	-88.2304	(0.2, 0.25]	(0.0, 0.25]	0.025	0.223987	1610
	41.8407	-88.2304	(0.2, 0.25]	(0.0, 0.25]	0.025	0.223987	1534
	41.8407	-88.2304	(0.2, 0.25]	(0.0, 0.25]	0.025	0.223987	1515
	41.8407	-88.2304	(0.2, 0.25]	(0.0, 0.25]	0.025	0.223987	1658
	41.8407	-88.2304	(0.2, 0.25]	(0.0, 0.25]	0.025	0.223987	1740
	41.8407	-88.2304	(0.2, 0.25]	(0.0, 0.25]	0.025	0.223987	1607
	41.8407	-88.2304	(0.2, 0.25]	(0.0, 0.25]	0.025	0.223987	1638
	41.8407	-88.2304	(0.2, 0.25]	(0.0, 0.25]	0.025	0.223987	1596
	41.8407	-88.2304	(0.2, 0.25]	(0.0, 0.25]	0.025	0.223987	1650
	41.8407	-88.2304	(0.2, 0.25]	(0.0, 0.25]	0.025	0.223987	1633
	41.8411	-88.2304	(0.2, 0.25]	(0.0, 0.25]	0.025	0.224947	1512
	41.8411	-88.2304	(0.2, 0.25]	(0.0, 0.25]	0.025	0.224947	1481
	41.8411	-88.2304	(0.2, 0.25]	(0.0, 0.25]	0.025	0.224947	1329
	41.8411	-88.2304	(0.2, 0.25]	(0.0, 0.25]	0.025	0.224947	1358
	41.8411	-88.2304	(0.2, 0.25]	(0.0, 0.25]	0.025	0.224947	913
	41.8411	-88.2304	(0.2, 0.25]	(0.0, 0.25]	0.025	0.224947	1221
	41.8411	-88.2304	(0.2, 0.25]	(0.0, 0.25]	0.025	0.224947	1289
	41.8411	-88.2304	(0.2, 0.25]	(0.0, 0.25]	0.025	0.224947	1290
	41.8411	-88.2304	(0.2, 0.25]	(0.0, 0.25]	0.025	0.224947	1392
	41.8411	-88.2304	(0.2, 0.25]	(0.0, 0.25]	0.025	0.224947	1458
	41.8411	-88.2304	(0.2, 0.25]	(0.0, 0.25]	0.025	0.224947	1500
	41.8411	-88.2304	(0.2, 0.25]	(0.0, 0.25]	0.025	0.224947	910
	41.8411	-88.2304	(0.2, 0.25]	(0.0, 0.25]	0.025	0.224947	1114
	41.8411	-88.2304	(0.2, 0.25]	(0.0, 0.25]	0.025	0.224947	1298
	41.8411	-88.2304	(0.2, 0.25]	(0.0, 0.25]	0.025	0.224947	1242
	41.8411	-88.2304	(0.2, 0.25]	(0.0, 0.25]	0.025	0.224947	1409
	41.8411	-88.2304	(0.2, 0.25]	(0.0, 0.25]	0.025	0.224947	960
	41.8411	-88.2304	(0.2, 0.25]	(0.0, 0.25]	0.025	0.224947	1274
	41.8411	-88.2304	(0.2, 0.25]	(0.0, 0.25]	0.025	0.224947	1193
	41.8411	-88.2304	(0.2, 0.25]	(0.0, 0.25]	0.025	0.224947	1498
	41.8411	-88.2304	(0.2, 0.25]	(0.0, 0.25]	0.025	0.224947
	41.8411	-88.2304	(0.2, 0.25]	(0.0, 0.25]	0.025	0.224947	1302
	41.8415	-88.2304	(0.2, 0.25]	(0.0, 0.25]	0.025	0.224947	1482
	41.8415	-88.2304	(0.2, 0.25]	(0.0, 0.25]	0.025	0.224947	1344
	41.8415	-88.2304	(0.2, 0.25]	(0.0, 0.25]	0.025	0.224947	1501
	41.8415	-88.2304	(0.2, 0.25]	(0.0, 0.25]	0.025	0.224947	1296
	41.8415	-88.2304	(0.2, 0.25]	(0.0, 0.25]	0.025	0.224947	1338
	41.8415	-88.2304	(0.2, 0.25]	(0.0, 0.25]	0.025	0.224947	1398
	41.8415	-88.2304	(0.2, 0.25]	(0.0, 0.25]	0.025	0.224947	1101
	41.8415	-88.2304	(0.2, 0.25]	(0.0, 0.25]	0.025	0.224947	1416
	41.8415	-88.2304	(0.2, 0.25]	(0.0, 0.25]	0.025	0.224947	1179
	41.8415	-88.2304	(0.2, 0.25]	(0.0, 0.25]	0.025	0.224947	1323
	41.8415	-88.2304	(0.2, 0.25]	(0.0, 0.25]	0.025	0.224947	1227
	41.8415	-88.2304	(0.2, 0.25]	(0.0, 0.25]	0.025	0.224947	1268
	41.8415	-88.2304	(0.2, 0.25]	(0.0, 0.25]	0.025	0.224947	1072
	41.8415	-88.2304	(0.2, 0.25]	(0.0, 0.25]	0.025	0.224947	1161
	41.8415	-88.2304	(0.2, 0.25]	(0.0, 0.25]	0.025	0.224947	1277
	41.8415	-88.2304	(0.2, 0.25]	(0.0, 0.25]	0.025	0.224947	1273
	41.8415	-88.2304	(0.2, 0.25]	(0.0, 0.25]	0.025	0.224947	1406
	41.8415	-88.2304	(0.2, 0.25]	(0.0, 0.25]	0.025	0.224947	1243
	41.8415	-88.2304	(0.2, 0.25]	(0.0, 0.25]	0.025	0.224947	1198
	41.8415	-88.2304	(0.2, 0.25]	(0.0, 0.25]	0.025	0.224947	1148
	41.8415	-88.2304	(0.2, 0.25]	(0.0, 0.25]	0.025	0.224947	1248
	41.8415	-88.2304	(0.2, 0.25]	(0.0, 0.25]	0.025	0.224947	1296
	41.8411	-88.2304	(0.2, 0.25]	(0.0, 0.25]	0.025	0.224947	1413
	41.8411	-88.2304	(0.2, 0.25]	(0.0, 0.25]	0.025	0.224947	1469
	41.8411	-88.2304	(0.2, 0.25]	(0.0, 0.25]	0.025	0.224947	1316
	41.8411	-88.2304	(0.2, 0.25]	(0.0, 0.25]	0.025	0.224947	1692
	41.8411	-88.2304	(0.2, 0.25]	(0.0, 0.25]	0.025	0.224947	1417
	41.8411	-88.2304	(0.2, 0.25]	(0.0, 0.25]	0.025	0.224947	1556
	41.8411	-88.2304	(0.2, 0.25]	(0.0, 0.25]	0.025	0.224947	1312
	41.8411	-88.2304	(0.2, 0.25]	(0.0, 0.25]	0.025	0.224947	1595
	41.8411	-88.2304	(0.2, 0.25]	(0.0, 0.25]	0.025	0.224947	1284
	41.8411	-88.2304	(0.2, 0.25]	(0.0, 0.25]	0.025	0.224947	1368
	41.8411	-88.2304	(0.2, 0.25]	(0.0, 0.25]	0.025	0.224947	1534
	41.8411	-88.2304	(0.2, 0.25]	(0.0, 0.25]	0.025	0.224947	1449
	41.8411	-88.2304	(0.2, 0.25]	(0.0, 0.25]	0.025	0.224947	1324
	41.8411	-88.2304	(0.2, 0.25]	(0.0, 0.25]	0.025	0.224947	1315
	41.8411	-88.2304	(0.2, 0.25]	(0.0, 0.25]	0.025	0.224947	1339
	41.8411	-88.2304	(0.2, 0.25]	(0.0, 0.25]	0.025	0.224947	1576
	41.8411	-88.2304	(0.2, 0.25]	(0.0, 0.25]	0.025	0.224947	1578
	41.8411	-88.2304	(0.2, 0.25]	(0.0, 0.25]	0.025	0.224947	1412
	41.8411	-88.2304	(0.2, 0.25]	(0.0, 0.25]	0.025	0.224947	1695
	41.8411	-88.2304	(0.2, 0.25]	(0.0, 0.25]	0.025	0.224947	1458
	41.8411	-88.2304	(0.2, 0.25]	(0.0, 0.25]	0.025	0.224947	1429
	41.8411	-88.2304	(0.2, 0.25]	(0.0, 0.25]	0.025	0.224947	1308
	41.8411	-88.2304	(0.2, 0.25]	(0.0, 0.25]	0.025	0.224947	1178
	41.8411	-88.2304	(0.2, 0.25]	(0.0, 0.25]	0.025	0.224947	1230
	41.8411	-88.2304	(0.2, 0.25]	(0.0, 0.25]	0.025	0.224947	1227
	41.8411	-88.2304	(0.2, 0.25]	(0.0, 0.25]	0.025	0.224947	1263
	41.8411	-88.2304	(0.2, 0.25]	(0.0, 0.25]	0.025	0.224947	1480
	41.8411	-88.2304	(0.2, 0.25]	(0.0, 0.25]	0.025	0.224947	1490
	41.8411	-88.2304	(0.2, 0.25]	(0.0, 0.25]	0.025	0.224947	1425
	41.8411	-88.2304	(0.2, 0.25]	(0.0, 0.25]	0.025	0.224947	955
	41.8411	-88.2304	(0.2, 0.25]	(0.0, 0.25]	0.025	0.224947	1519
	41.8411	-88.2304	(0.2, 0.25]	(0.0, 0.25]	0.025	0.224947	1028
	41.8411	-88.2304	(0.2, 0.25]	(0.0, 0.25]	0.025	0.224947	1505
	41.8411	-88.2304	(0.2, 0.25]	(0.0, 0.25]	0.025	0.224947	1144
	41.8411	-88.2304	(0.2, 0.25]	(0.0, 0.25]	0.025	0.224947	1320
	41.8411	-88.2304	(0.2, 0.25]	(0.0, 0.25]	0.025	0.224947	1380
	41.8411	-88.2304	(0.2, 0.25]	(0.0, 0.25]	0.025	0.224947	1379
	41.8411	-88.2304	(0.2, 0.25]	(0.0, 0.25]	0.025	0.224947	1388
	41.8411	-88.2304	(0.2, 0.25]	(0.0, 0.25]	0.025	0.224947	1415
	41.8411	-88.2304	(0.2, 0.25]	(0.0, 0.25]	0.025	0.224947	1399
	41.8411	-88.2304	(0.2, 0.25]	(0.0, 0.25]	0.025	0.224947	1447
	41.8411	-88.2304	(0.2, 0.25]	(0.0, 0.25]	0.025	0.224947	1374
	41.8411	-88.2304	(0.2, 0.25]	(0.0, 0.25]	0.025	0.224947	1325
	41.8411	-88.2304	(0.2, 0.25]	(0.0, 0.25]	0.025	0.224947	1153
	41.8411	-88.2304	(0.2, 0.25]	(0.0, 0.25]	0.025	0.224947	1350
	41.8411	-88.2304	(0.2, 0.25]	(0.0, 0.25]	0.025	0.224947	1424
	41.8411	-88.2304	(0.2, 0.25]	(0.0, 0.25]	0.025	0.224947	1253
	41.8411	-88.2304	(0.2, 0.25]	(0.0, 0.25]	0.025	0.224947	1257
	41.8411	-88.2304	(0.2, 0.25]	(0.0, 0.25]	0.025	0.224947	1477
	41.8411	-88.2304	(0.2, 0.25]	(0.0, 0.25]	0.025	0.224947	1407
	41.8411	-88.2304	(0.2, 0.25]	(0.0, 0.25]	0.025	0.224947	1387
	41.8411	-88.2304	(0.2, 0.25]	(0.0, 0.25]	0.025	0.224947	1336
	41.8411	-88.2304	(0.2, 0.25]	(0.0, 0.25]	0.025	0.224947	1238
	41.8411	-88.2304	(0.2, 0.25]	(0.0, 0.25]	0.025	0.224947	1361
	41.8411	-88.2304	(0.2, 0.25]	(0.0, 0.25]	0.025	0.224947	1258
	41.8411	-88.2304	(0.2, 0.25]	(0.0, 0.25]	0.025	0.224947	1399
	41.8411	-88.2304	(0.2, 0.25]	(0.0, 0.25]	0.025	0.224947	1243
	41.8411	-88.2304	(0.2, 0.25]	(0.0, 0.25]	0.025	0.224947	1211
	41.8411	-88.2304	(0.2, 0.25]	(0.0, 0.25]	0.025	0.224947	1303
	41.8411	-88.2304	(0.2, 0.25]	(0.0, 0.25]	0.025	0.224947	1400
	41.8411	-88.2304	(0.2, 0.25]	(0.0, 0.25]	0.025	0.224947	1323
	41.8411	-88.2304	(0.2, 0.25]	(0.0, 0.25]	0.025	0.224947	1220
	41.8411	-88.2304	(0.2, 0.25]	(0.0, 0.25]	0.025	0.224947	1331
	41.8411	-88.2304	(0.2, 0.25]	(0.0, 0.25]	0.025	0.224947	1402
	41.8411	-88.2304	(0.2, 0.25]	(0.0, 0.25]	0.025	0.224947	1258
	41.8411	-88.2304	(0.2, 0.25]	(0.0, 0.25]	0.025	0.224947	1249
	41.8411	-88.2304	(0.2, 0.25]	(0.0, 0.25]	0.025	0.224947	1361
	41.8411	-88.2304	(0.2, 0.25]	(0.0, 0.25]	0.025	0.224947	1327
	41.8411	-88.2304	(0.2, 0.25]	(0.0, 0.25]	0.025	0.224947	1193
	41.8411	-88.2304	(0.2, 0.25]	(0.0, 0.25]	0.025	0.224947	1249
	41.8411	-88.2304	(0.2, 0.25]	(0.0, 0.25]	0.025	0.224947	1134
	33.194	-117.241	(0.1, 0.15]	(0.0, 0.25]	0.15	0.134837	1007
	33.194	-117.241	(0.1, 0.15]	(0.0, 0.25]	0.15	0.134837	1086
	33.194	-117.241	(0.1, 0.15]	(0.0, 0.25]	0.15	0.134837	1091
	33.194	-117.241	(0.1, 0.15]	(0.0, 0.25]	0.15	0.134837	937
	33.194	-117.241	(0.1, 0.15]	(0.0, 0.25]	0.15	0.134837	851
	33.194	-117.241	(0.1, 0.15]	(0.0, 0.25]	0.15	0.134837	864
	33.194	-117.241	(0.1, 0.15]	(0.0, 0.25]	0.15	0.134837
	33.194	-117.241	(0.1, 0.15]	(0.0, 0.25]	0.15	0.134837	877
	33.194	-117.241	(0.1, 0.15]	(0.0, 0.25]	0.15	0.134837	986
	33.194	-117.241	(0.1, 0.15]	(0.0, 0.25]	0.15	0.134837
	33.194	-117.241	(0.1, 0.15]	(0.0, 0.25]	0.15	0.134837
	33.194	-117.241	(0.1, 0.15]	(0.0, 0.25]	0.15	0.134837	1173
	33.194	-117.241	(0.1, 0.15]	(0.0, 0.25]	0.15	0.134837	904
	33.194	-117.241	(0.1, 0.15]	(0.0, 0.25]	0.15	0.134837	908
	33.194	-117.241	(0.1, 0.15]	(0.0, 0.25]	0.15	0.134837	1077
	33.194	-117.241	(0.1, 0.15]	(0.0, 0.25]	0.15	0.134837	790
	33.194	-117.241	(0.1, 0.15]	(0.0, 0.25]	0.15	0.134837	863
	33.194	-117.241	(0.1, 0.15]	(0.0, 0.25]	0.15	0.134837
	64.35	-145.64	(0.25, 0.3]	(0.0, 0.25]	0.055	0.292182	596
	64.35	-145.64	(0.25, 0.3]	(0.0, 0.25]	0.055	0.292182	691
	64.35	-145.64	(0.25, 0.3]	(0.0, 0.25]	0.055	0.292182	1005
	64.35	-145.64	(0.25, 0.3]	(0.0, 0.25]	0.055	0.292182	785
	64.35	-145.64	(0.25, 0.3]	(0.0, 0.25]	0.055	0.292182	673
	64.35	-145.64	(0.25, 0.3]	(0.0, 0.25]	0.055	0.292182	546
	64.35	-145.64	(0.25, 0.3]	(0.0, 0.25]	0.055	0.292182	437
	64.35	-145.64	(0.25, 0.3]	(0.0, 0.25]	0.055	0.292182	1139
	64.35	-145.64	(0.25, 0.3]	(0.0, 0.25]	0.055	0.292182	877
	64.35	-145.64	(0.25, 0.3]	(0.0, 0.25]	0.055	0.292182	939
	64.35	-145.64	(0.25, 0.3]	(0.0, 0.25]	0.055	0.292182	1066
	64.35	-145.64	(0.25, 0.3]	(0.0, 0.25]	0.055	0.292182	520
	64.35	-145.64	(0.25, 0.3]	(0.0, 0.25]	0.055	0.292182	798
	64.35	-145.64	(0.25, 0.3]	(0.0, 0.25]	0.055	0.292182	751
	64.35	-145.64	(0.25, 0.3]	(0.0, 0.25]	0.055	0.292182	688
	64.35	-145.64	(0.25, 0.3]	(0.0, 0.25]	0.055	0.292182	868
	64.35	-145.64	(0.25, 0.3]	(0.0, 0.25]	0.055	0.292182	765
	64.35	-145.64	(0.25, 0.3]	(0.0, 0.25]	0.055	0.292182	967
	64.35	-145.64	(0.25, 0.3]	(0.0, 0.25]	0.055	0.292182	607
	64.35	-145.64	(0.25, 0.3]	(0.0, 0.25]	0.055	0.292182	695
	64.35	-145.64	(0.25, 0.3]	(0.0, 0.25]	0.055	0.292182	779
	64.35	-145.64	(0.25, 0.3]	(0.0, 0.25]	0.055	0.292182	707
	64.35	-145.64	(0.25, 0.3]	(0.0, 0.25]	0.055	0.292182	731
	64.35	-145.64	(0.25, 0.3]	(0.0, 0.25]	0.055	0.292182	869
	64.35	-145.64	(0.25, 0.3]	(0.0, 0.25]	0.055	0.292182	505
	64.35	-145.64	(0.25, 0.3]	(0.0, 0.25]	0.055	0.292182	729
	64.35	-145.64	(0.25, 0.3]	(0.0, 0.25]	0.055	0.292182	847
	64.35	-145.64	(0.25, 0.3]	(0.0, 0.25]	0.055	0.292182	714
	64.35	-145.64	(0.25, 0.3]	(0.0, 0.25]	0.055	0.292182	928
	64.35	-145.64	(0.25, 0.3]	(0.0, 0.25]	0.055	0.292182	895
	64.35	-145.64	(0.25, 0.3]	(0.0, 0.25]	0.055	0.292182	590
	64.33	-145.8	(0.25, 0.3]	(0.0, 0.25]	0.055	0.290042
	64.33	-145.8	(0.25, 0.3]	(0.0, 0.25]	0.055	0.290042	550
	64.33	-145.8	(0.25, 0.3]	(0.0, 0.25]	0.055	0.290042	745
	64.33	-145.8	(0.25, 0.3]	(0.0, 0.25]	0.055	0.290042	665
	64.33	-145.8	(0.25, 0.3]	(0.0, 0.25]	0.055	0.290042	408
	64.33	-145.8	(0.25, 0.3]	(0.0, 0.25]	0.055	0.290042	241
	64.33	-145.8	(0.25, 0.3]	(0.0, 0.25]	0.055	0.290042	205
	64.33	-145.8	(0.25, 0.3]	(0.0, 0.25]	0.055	0.290042	628
	64.33	-145.8	(0.25, 0.3]	(0.0, 0.25]	0.055	0.290042	659
	64.33	-145.8	(0.25, 0.3]	(0.0, 0.25]	0.055	0.290042	417
	64.33	-145.8	(0.25, 0.3]	(0.0, 0.25]	0.055	0.290042	335
	64.33	-145.8	(0.25, 0.3]	(0.0, 0.25]	0.055	0.290042	286
	64.33	-145.8	(0.25, 0.3]	(0.0, 0.25]	0.055	0.290042	442
	64.33	-145.8	(0.25, 0.3]	(0.0, 0.25]	0.055	0.290042	342
	64.33	-145.8	(0.25, 0.3]	(0.0, 0.25]	0.055	0.290042	345
	64.33	-145.8	(0.25, 0.3]	(0.0, 0.25]	0.055	0.290042	532
	64.33	-145.8	(0.25, 0.3]	(0.0, 0.25]	0.055	0.290042	632
	64.33	-145.8	(0.25, 0.3]	(0.0, 0.25]	0.055	0.290042	277
	64.33	-145.8	(0.25, 0.3]	(0.0, 0.25]	0.055	0.290042	452
	64.33	-145.8	(0.25, 0.3]	(0.0, 0.25]	0.055	0.290042	441
	64.33	-145.8	(0.25, 0.3]	(0.0, 0.25]	0.055	0.290042	350
	64.33	-145.8	(0.25, 0.3]	(0.0, 0.25]	0.055	0.290042	844
	64.33	-145.8	(0.25, 0.3]	(0.0, 0.25]	0.055	0.290042	501
	64.33	-145.8	(0.25, 0.3]	(0.0, 0.25]	0.055	0.290042	571
	64.33	-145.8	(0.25, 0.3]	(0.0, 0.25]	0.055	0.290042	381
	64.33	-145.8	(0.25, 0.3]	(0.0, 0.25]	0.055	0.290042	720
	64.33	-145.8	(0.25, 0.3]	(0.0, 0.25]	0.055	0.290042	380
	64.33	-145.8	(0.25, 0.3]	(0.0, 0.25]	0.055	0.290042	435
	64.33	-145.8	(0.25, 0.3]	(0.0, 0.25]	0.055	0.290042	529
	64.33	-145.8	(0.25, 0.3]	(0.0, 0.25]	0.055	0.290042	238
	64.33	-145.69	(0.25, 0.3]	(0.0, 0.25]	0.055	0.279957	532
	64.33	-145.69	(0.25, 0.3]	(0.0, 0.25]	0.055	0.279957	541
	64.33	-145.69	(0.25, 0.3]	(0.0, 0.25]	0.055	0.279957	689
	64.33	-145.69	(0.25, 0.3]	(0.0, 0.25]	0.055	0.279957	455
	64.33	-145.69	(0.25, 0.3]	(0.0, 0.25]	0.055	0.279957	380
	64.33	-145.69	(0.25, 0.3]	(0.0, 0.25]	0.055	0.279957	567
	64.33	-145.69	(0.25, 0.3]	(0.0, 0.25]	0.055	0.279957	681
	64.33	-145.69	(0.25, 0.3]	(0.0, 0.25]	0.055	0.279957	878
	64.33	-145.69	(0.25, 0.3]	(0.0, 0.25]	0.055	0.279957	811
	64.33	-145.69	(0.25, 0.3]	(0.0, 0.25]	0.055	0.279957	825
	64.33	-145.69	(0.25, 0.3]	(0.0, 0.25]	0.055	0.279957	913
	64.33	-145.69	(0.25, 0.3]	(0.0, 0.25]	0.055	0.279957	547
	64.33	-145.69	(0.25, 0.3]	(0.0, 0.25]	0.055	0.279957	1152
	64.33	-145.69	(0.25, 0.3]	(0.0, 0.25]	0.055	0.279957	502
	64.33	-145.69	(0.25, 0.3]	(0.0, 0.25]	0.055	0.279957	970
	64.33	-145.69	(0.25, 0.3]	(0.0, 0.25]	0.055	0.279957	650
	64.33	-145.69	(0.25, 0.3]	(0.0, 0.25]	0.055	0.279957	969
	64.33	-145.69	(0.25, 0.3]	(0.0, 0.25]	0.055	0.279957	817
	64.33	-145.69	(0.25, 0.3]	(0.0, 0.25]	0.055	0.279957	957
	64.33	-145.69	(0.25, 0.3]	(0.0, 0.25]	0.055	0.279957	595
	64.33	-145.69	(0.25, 0.3]	(0.0, 0.25]	0.055	0.279957	597
	64.33	-145.69	(0.25, 0.3]	(0.0, 0.25]	0.055	0.279957	764
	64.33	-145.69	(0.25, 0.3]	(0.0, 0.25]	0.055	0.279957	656
	64.33	-145.69	(0.25, 0.3]	(0.0, 0.25]	0.055	0.279957	445
	64.33	-145.69	(0.25, 0.3]	(0.0, 0.25]	0.055	0.279957	849
	64.33	-145.69	(0.25, 0.3]	(0.0, 0.25]	0.055	0.279957	680
	64.33	-145.69	(0.25, 0.3]	(0.0, 0.25]	0.055	0.279957	884
	64.33	-145.69	(0.25, 0.3]	(0.0, 0.25]	0.055	0.279957	946
	64.33	-145.69	(0.25, 0.3]	(0.0, 0.25]	0.055	0.279957	788
	64.33	-145.69	(0.25, 0.3]	(0.0, 0.25]	0.055	0.279957	562
	64.33	-145.69	(0.25, 0.3]	(0.0, 0.25]	0.055	0.279957	787
	64.33	-145.69	(0.25, 0.3]	(0.0, 0.25]	0.055	0.279957	750
	64.33	-145.8	(0.25, 0.3]	(0.0, 0.25]	0.015	0.293922	300
	64.33	-145.8	(0.25, 0.3]	(0.0, 0.25]	0.015	0.293922	628
	64.33	-145.8	(0.25, 0.3]	(0.0, 0.25]	0.015	0.293922	568
	64.33	-145.8	(0.25, 0.3]	(0.0, 0.25]	0.015	0.293922	462
	64.33	-145.8	(0.25, 0.3]	(0.0, 0.25]	0.015	0.293922	386
	64.33	-145.8	(0.25, 0.3]	(0.0, 0.25]	0.015	0.293922
	64.33	-145.8	(0.25, 0.3]	(0.0, 0.25]	0.015	0.293922	615
	64.33	-145.8	(0.25, 0.3]	(0.0, 0.25]	0.015	0.293922	874
	64.33	-145.8	(0.25, 0.3]	(0.0, 0.25]	0.015	0.293922	127
	64.33	-145.8	(0.25, 0.3]	(0.0, 0.25]	0.015	0.293922	471
	64.33	-145.8	(0.25, 0.3]	(0.0, 0.25]	0.015	0.293922	464
	64.33	-145.8	(0.25, 0.3]	(0.0, 0.25]	0.015	0.293922	416
	64.33	-145.8	(0.25, 0.3]	(0.0, 0.25]	0.015	0.293922	556
	64.33	-145.8	(0.25, 0.3]	(0.0, 0.25]	0.015	0.293922	409
	64.33	-145.8	(0.25, 0.3]	(0.0, 0.25]	0.015	0.293922	931
	64.33	-145.8	(0.25, 0.3]	(0.0, 0.25]	0.015	0.293922	378
	64.33	-145.8	(0.25, 0.3]	(0.0, 0.25]	0.015	0.293922	312
	64.33	-145.8	(0.25, 0.3]	(0.0, 0.25]	0.015	0.293922	926
	64.33	-145.8	(0.25, 0.3]	(0.0, 0.25]	0.015	0.293922	772
	64.33	-145.8	(0.25, 0.3]	(0.0, 0.25]	0.015	0.293922	608
	64.33	-145.69	(0.25, 0.3]	(0.0, 0.25]	0.015	0.287658	561
	64.33	-145.69	(0.25, 0.3]	(0.0, 0.25]	0.015	0.287658	440
	64.33	-145.69	(0.25, 0.3]	(0.0, 0.25]	0.015	0.287658	534
	64.33	-145.69	(0.25, 0.3]	(0.0, 0.25]	0.015	0.287658	566
	64.33	-145.69	(0.25, 0.3]	(0.0, 0.25]	0.015	0.287658	684
	64.33	-145.69	(0.25, 0.3]	(0.0, 0.25]	0.015	0.287658	741
	64.33	-145.69	(0.25, 0.3]	(0.0, 0.25]	0.015	0.287658	366
	64.33	-145.69	(0.25, 0.3]	(0.0, 0.25]	0.015	0.287658	581
	64.33	-145.69	(0.25, 0.3]	(0.0, 0.25]	0.015	0.287658	607
	64.33	-145.69	(0.25, 0.3]	(0.0, 0.25]	0.015	0.287658	642
	64.33	-145.69	(0.25, 0.3]	(0.0, 0.25]	0.015	0.287658	505
	64.33	-145.69	(0.25, 0.3]	(0.0, 0.25]	0.015	0.287658	438
	64.33	-145.69	(0.25, 0.3]	(0.0, 0.25]	0.015	0.287658	459
	64.33	-145.69	(0.25, 0.3]	(0.0, 0.25]	0.015	0.287658	662
	64.33	-145.69	(0.25, 0.3]	(0.0, 0.25]	0.015	0.287658	360
	64.33	-145.69	(0.25, 0.3]	(0.0, 0.25]	0.015	0.287658	332
	64.33	-145.69	(0.25, 0.3]	(0.0, 0.25]	0.015	0.287658	637
	64.33	-145.69	(0.25, 0.3]	(0.0, 0.25]	0.015	0.287658	662
	64.35	-145.64	(0.25, 0.3]	(0.0, 0.25]	0.015	0.285506	650
	64.35	-145.64	(0.25, 0.3]	(0.0, 0.25]	0.015	0.285506	751
	64.35	-145.64	(0.25, 0.3]	(0.0, 0.25]	0.015	0.285506	725
	64.35	-145.64	(0.25, 0.3]	(0.0, 0.25]	0.015	0.285506	848
	64.35	-145.64	(0.25, 0.3]	(0.0, 0.25]	0.015	0.285506	564
	64.35	-145.64	(0.25, 0.3]	(0.0, 0.25]	0.015	0.285506	1107
	64.35	-145.64	(0.25, 0.3]	(0.0, 0.25]	0.015	0.285506	572
	64.35	-145.64	(0.25, 0.3]	(0.0, 0.25]	0.015	0.285506	662
	64.35	-145.64	(0.25, 0.3]	(0.0, 0.25]	0.015	0.285506	852
	64.35	-145.64	(0.25, 0.3]	(0.0, 0.25]	0.015	0.285506	520
	64.35	-145.64	(0.25, 0.3]	(0.0, 0.25]	0.015	0.285506	635
	64.35	-145.64	(0.25, 0.3]	(0.0, 0.25]	0.015	0.285506	1013
	64.35	-145.64	(0.25, 0.3]	(0.0, 0.25]	0.015	0.285506	1025
	64.35	-145.64	(0.25, 0.3]	(0.0, 0.25]	0.015	0.285506
	64.35	-145.64	(0.25, 0.3]	(0.0, 0.25]	0.015	0.285506	684
	64.35	-145.64	(0.25, 0.3]	(0.0, 0.25]	0.015	0.285506	1048
	64.35	-145.64	(0.25, 0.3]	(0.0, 0.25]	0.015	0.285506	1014
	64.35	-145.64	(0.25, 0.3]	(0.0, 0.25]	0.015	0.285506	846
	64.35	-145.64	(0.25, 0.3]	(0.0, 0.25]	0.015	0.285506	835
	45.04	-123.89	(0.25, 0.3]	(0.0, 0.25]	0.075	0.27331	752
	45.04	-123.89	(0.25, 0.3]	(0.0, 0.25]	0.075	0.27331	777
	45.04	-123.89	(0.25, 0.3]	(0.0, 0.25]	0.075	0.27331	635
	44.23	-122.19	(0.25, 0.3]	(0.0, 0.25]	0.075	0.253963	875
	44.23	-122.19	(0.25, 0.3]	(0.0, 0.25]	0.075	0.253963	951
	44.23	-122.19	(0.25, 0.3]	(0.0, 0.25]	0.075	0.253963	789
	44.23	-122.19	(0.25, 0.3]	(0.0, 0.25]	0.075	0.253963	921
	44.23	-122.16	(0.25, 0.3]	(0.0, 0.25]	0.075	0.261327	852
	44.23	-122.16	(0.25, 0.3]	(0.0, 0.25]	0.075	0.261327	954
	45.05	-123.9	(0.25, 0.3]	(0.0, 0.25]	0.075	0.271807	826
	45.05	-123.9	(0.25, 0.3]	(0.0, 0.25]	0.075	0.271807
	45.05	-123.89	(0.25, 0.3]	(0.0, 0.25]	0.075	0.272133	775
	69.438	161.71	(0.25, 0.3]	(0.25, inf]	0.35	0.268155	677
	69.438	161.71	(0.25, 0.3]	(0.25, inf]	0.4	0.268155	679
	69.438	161.71	(0.25, 0.3]	(0.0, 0.25]	0.05	0.290126	951
	69.438	161.71	(0.25, 0.3]	(0.0, 0.25]	0.05	0.290126	1123
	69.438	161.71	(0.25, 0.3]	(0.0, 0.25]	0.05	0.290126	1380
	69.438	161.71	(0.25, 0.3]	(0.0, 0.25]	0.05	0.290126	694
	69.435	161.714	(0.25, 0.3]	(0.25, inf]	0.6	0.269398	91
	69.435	161.714	(0.25, 0.3]	(0.0, 0.25]	0.05	0.282741	146
	69.435	161.714	(0.25, 0.3]	(0.0, 0.25]	0.05	0.282741	876
	69.435	161.714	(0.25, 0.3]	(0.0, 0.25]	0.05	0.282741	809
	69.435	161.714	(0.25, 0.3]	(0.0, 0.25]	0.05	0.282741	1239
	69.435	161.714	(0.25, 0.3]	(0.0, 0.25]	0.05	0.282741	1266
	69.435	161.714	(0.25, 0.3]	(0.0, 0.25]	0.05	0.282741	544
	69.435	161.714	(0.25, 0.3]	(0.0, 0.25]	0.125	0.28501	56
	69.435	161.714	(0.25, 0.3]	(0.25, inf]	0.75	0.264984	450
	69.435	161.714	(0.25, 0.3]	(0.25, inf]	0.75	0.264984	587
	69.434	161.716	(0.25, 0.3]	(0.25, inf]	0.5	0.264475	264
	69.434	161.716	(0.25, 0.3]	(0.25, inf]	0.55	0.264475	141
	69.434	161.716	(0.25, 0.3]	(0.25, inf]	0.55	0.264475	831
	69.434	161.716	(0.25, 0.3]	(0.25, inf]	0.42	0.264475	862
	69.434	161.716	(0.25, 0.3]	(0.25, inf]	0.5	0.264475	383
	69.434	161.716	(0.25, 0.3]	(0.25, inf]	0.54	0.264475	345
	69.434	161.716	(0.25, 0.3]	(0.25, inf]	0.35	0.264475	676
	69.434	161.716	(0.25, 0.3]	(0.25, inf]	0.35	0.264475	265
	69.434	161.716	(0.25, 0.3]	(0.0, 0.25]	0.05	0.282431	370
	69.434	161.716	(0.25, 0.3]	(0.0, 0.25]	0.05	0.282431	664
	69.434	161.716	(0.25, 0.3]	(0.0, 0.25]	0.05	0.282431	1110
	69.434	161.716	(0.25, 0.3]	(0.0, 0.25]	0.05	0.282431	1336
	69.434	161.716	(0.25, 0.3]	(0.0, 0.25]	0.05	0.282431	1218
	69.434	161.716	(0.25, 0.3]	(0.0, 0.25]	0.05	0.282431	701
	69.434	161.716	(0.25, 0.3]	(0.0, 0.25]	0.18	0.259531	865
	69.446	161.752	(0.25, 0.3]	(0.25, inf]	0.625	0.277403	172
	69.446	161.752	(0.25, 0.3]	(0.0, 0.25]	0.05	0.297188	1135
	69.446	161.752	(0.25, 0.3]	(0.0, 0.25]	0.05	0.297188	313
	69.446	161.752	(0.25, 0.3]	(0.0, 0.25]	0.05	0.297188	368
	69.446	161.752	(0.25, 0.3]	(0.0, 0.25]	0.05	0.297188	446
	69.446	161.752	(0.25, 0.3]	(0.0, 0.25]	0.05	0.297188	754
	69.446	161.752	(0.25, 0.3]	(0.0, 0.25]	0.05	0.297188	1218
	69.446	161.752	(0.25, 0.3]	(0.0, 0.25]	0.05	0.297188	1158
	69.446	161.752	(0.25, 0.3]	(0.25, inf]	0.28	0.274604	658
	69.442	161.756	(0.25, 0.3]	(0.25, inf]	0.45	0.282788	380
	69.442	161.756	(0.25, 0.3]	(0.25, inf]	0.6	0.282788	360
	69.442	161.756	(0.25, 0.3]	(0.0, 0.25]	0.05	0.296113	925
	69.442	161.756	(0.25, 0.3]	(0.0, 0.25]	0.05	0.296113	1069
	69.4424	161.756	(0.25, 0.3]	(0.0, 0.25]	0.05	0.296113	1415
	69.4424	161.756	(0.25, 0.3]	(0.0, 0.25]	0.05	0.296113	275
	69.4424	161.756	(0.25, 0.3]	(0.0, 0.25]	0.05	0.296113	280
	69.4424	161.756	(0.25, 0.3]	(0.0, 0.25]	0.05	0.296113	1228
	69.4424	161.756	(0.25, 0.3]	(0.0, 0.25]	0.05	0.296113	946
	69.4424	161.756	(0.25, 0.3]	(0.0, 0.25]	0.05	0.296113	210
	69.4424	161.756	(0.25, 0.3]	(0.25, inf]	0.61	0.278959	134
	69.4424	161.756	(0.25, 0.3]	(0.25, inf]	0.61	0.278959	122
	68.7478	161.595	(0.2, 0.25]	(0.25, inf]	0.8	0.211964	323
	68.7478	161.595	(0.2, 0.25]	(0.25, inf]	0.66	0.211964	429
	68.7478	161.595	(0.25, 0.3]	(0.0, 0.25]	0.05	0.258645	1107
	68.7478	161.595	(0.25, 0.3]	(0.0, 0.25]	0.05	0.258645	1021
	68.7478	161.595	(0.25, 0.3]	(0.0, 0.25]	0.05	0.258645	1436
	68.7478	161.595	(0.2, 0.25]	(0.25, inf]	0.425	0.217287	725
	68.7479	161.601	(0.15, 0.2]	(0.25, inf]	0.4	0.199254	811
	68.7479	161.601	(0.15, 0.2]	(0.25, inf]	0.45	0.199254	433
	68.7479	161.601	(0.15, 0.2]	(0.25, inf]	0.5	0.199254	901
	68.7479	161.601	(0.15, 0.2]	(0.25, inf]	0.6	0.199254	952
	68.7479	161.601	(0.15, 0.2]	(0.25, inf]	0.54	0.199254
	68.7479	161.601	(0.25, 0.3]	(0.0, 0.25]	0.05	0.255667	225
	68.7479	161.601	(0.25, 0.3]	(0.0, 0.25]	0.05	0.255667	1019
	68.7479	161.601	(0.25, 0.3]	(0.0, 0.25]	0.05	0.255667	1026
	68.7479	161.601	(0.25, 0.3]	(0.0, 0.25]	0.05	0.255667	1194
	68.7479	161.601	(0.25, 0.3]	(0.0, 0.25]	0.05	0.255667	203
	68.7479	161.601	(0.15, 0.2]	(0.25, inf]	0.75	0.19384	656
	68.7479	161.601	(0.15, 0.2]	(0.25, inf]	0.65	0.19384	109
	74.482	-20.5317	(0.25, 0.3]	(0.0, 0.25]	0.1	0.279473	1073
	74.482	-20.5317	(0.25, 0.3]	(0.25, inf]	0.275	0.270188	1162
	74.482	-20.5317	(0.25, 0.3]	(0.25, inf]	0.415	0.269789	524
	74.482	-20.5317	(0.25, 0.3]	(0.25, inf]	0.49	0.269789	1204
	74.482	-20.5321	(0.25, 0.3]	(0.0, 0.25]	0.15	0.279473	1187
	74.482	-20.5321	(0.25, 0.3]	(0.25, inf]	0.34	0.269789	864
	74.482	-20.5321	(0.25, 0.3]	(0.25, inf]	0.43	0.269789	53
	74.4804	-20.5573	(0.25, 0.3]	(0.0, 0.25]	0.15	0.278183	1155
	74.4804	-20.5573	(0.25, 0.3]	(0.25, inf]	0.335	0.265844	173
	74.4804	-20.5573	(0.25, 0.3]	(0.25, inf]	0.395	0.265844	339
	74.48	-20.557	(0.25, 0.3]	(0.25, inf]	0.375	0.265844	377
	74.48	-20.557	(0.25, 0.3]	(0.25, inf]	0.425	0.265844	427
	74.48	-20.557	(0.25, 0.3]	(0.25, inf]	0.555	0.265844	41
	74.48	-20.557	(0.25, 0.3]	(0.25, inf]	0.515	0.265844	427
	74.4625	-20.5459	(0.25, 0.3]	(0.0, 0.25]	0.1	0.283044	1195
	74.4625	-20.5459	(0.25, 0.3]	(0.0, 0.25]	0.25	0.280752	1239
	74.4625	-20.5459	(0.25, 0.3]	(0.25, inf]	0.38	0.285171	1258
	74.4625	-20.5459	(0.25, 0.3]	(0.25, inf]	0.35	0.285171	522
	74.4625	-20.5459	(0.25, 0.3]	(0.25, inf]	0.46	0.285171	152
	74.4626	-20.5464	(0.25, 0.3]	(0.0, 0.25]	0.075	0.283044	119
	64.49	-157.75	(0.25, 0.3]	(0.25, inf]	0.7	0.279075	538
	64.49	-157.75	(0.25, 0.3]	(0.25, inf]	0.7	0.279075	527
	64.49	-157.75	(0.25, 0.3]	(0.25, inf]	0.7	0.279075	476
	64.49	-157.75	(0.25, 0.3]	(0.25, inf]	0.7	0.279075	532
	64.49	-157.75	(0.25, 0.3]	(0.25, inf]	0.7	0.279075	504
	64.49	-157.75	(0.25, 0.3]	(0.25, inf]	0.7	0.279075	521
	64.49	-157.75	(0.25, 0.3]	(0.25, inf]	0.7	0.279075	520
	64.49	-157.75	(0.25, 0.3]	(0.25, inf]	0.7	0.279075	545
	64.49	-157.75	(0.25, 0.3]	(0.25, inf]	0.7	0.279075	575
	64.49	-157.75	(0.25, 0.3]	(0.25, inf]	0.7	0.279075	567
	64.49	-157.75	(0.25, 0.3]	(0.25, inf]	0.7	0.279075	397
	64.49	-157.75	(0.25, 0.3]	(0.25, inf]	0.7	0.279075	480
	64.49	-157.75	(0.25, 0.3]	(0.25, inf]	0.7	0.279075	554
	64.49	-157.75	(0.25, 0.3]	(0.25, inf]	0.7	0.279075	572
	64.49	-157.75	(0.25, 0.3]	(0.25, inf]	0.7	0.279075	497
	64.49	-157.75	(0.25, 0.3]	(0.25, inf]	0.7	0.279075	548
	64.49	-157.75	(0.25, 0.3]	(0.25, inf]	0.7	0.279075	493
	64.49	-157.75	(0.25, 0.3]	(0.25, inf]	0.7	0.279075	553
	64.49	-157.75	(0.25, 0.3]	(0.25, inf]	0.7	0.279075	480
	64.49	-157.75	(0.25, 0.3]	(0.25, inf]	0.7	0.279075	472
	64.49	-157.75	(0.25, 0.3]	(0.25, inf]	0.7	0.279075	541
	64.49	-157.75	(0.25, 0.3]	(0.25, inf]	0.7	0.279075	556
	64.49	-157.75	(0.25, 0.3]	(0.25, inf]	0.7	0.279075	553
	64.49	-157.75	(0.25, 0.3]	(0.25, inf]	0.7	0.279075	512
	64.49	-157.75	(0.25, 0.3]	(0.25, inf]	0.95	0.279075	642
	64.49	-157.75	(0.25, 0.3]	(0.25, inf]	0.95	0.279075	613
	64.49	-157.75	(0.25, 0.3]	(0.25, inf]	0.95	0.279075	610
	64.49	-157.75	(0.25, 0.3]	(0.25, inf]	0.95	0.279075	642
	64.49	-157.75	(0.25, 0.3]	(0.25, inf]	0.95	0.279075	615
	64.49	-157.75	(0.25, 0.3]	(0.25, inf]	0.95	0.279075	607
	64.49	-157.75	(0.25, 0.3]	(0.25, inf]	0.95	0.279075	606
	64.49	-157.75	(0.25, 0.3]	(0.25, inf]	0.95	0.279075	643
	64.49	-157.75	(0.25, 0.3]	(0.25, inf]	0.95	0.279075	631
	64.49	-157.75	(0.25, 0.3]	(0.25, inf]	0.95	0.279075	635
	64.49	-157.75	(0.25, 0.3]	(0.25, inf]	0.95	0.279075
	64.49	-157.75	(0.25, 0.3]	(0.25, inf]	0.95	0.279075	475
	64.49	-157.75	(0.25, 0.3]	(0.25, inf]	0.95	0.279075	580
	64.49	-157.75	(0.25, 0.3]	(0.25, inf]	0.95	0.279075	654
	64.49	-157.75	(0.25, 0.3]	(0.25, inf]	0.95	0.279075	625
	64.49	-157.75	(0.25, 0.3]	(0.25, inf]	0.95	0.279075	667
	64.49	-157.75	(0.25, 0.3]	(0.25, inf]	1	0.279075	618
	64.49	-157.75	(0.25, 0.3]	(0.25, inf]	1	0.279075	627
	64.49	-157.75	(0.25, 0.3]	(0.25, inf]	1	0.279075
	64.49	-157.75	(0.25, 0.3]	(0.25, inf]	1	0.279075	611
	64.49	-157.75	(0.25, 0.3]	(0.25, inf]	1	0.279075	659
	64.49	-157.75	(0.25, 0.3]	(0.25, inf]	1	0.279075	605
	64.49	-157.75	(0.25, 0.3]	(0.25, inf]	1	0.279075	628
	64.49	-157.75	(0.25, 0.3]	(0.25, inf]	1	0.279075	503
	64.49	-157.75	(0.25, 0.3]	(0.0, 0.25]	0.05	0.29955	576
	64.49	-157.75	(0.25, 0.3]	(0.0, 0.25]	0.05	0.29955	573
	64.49	-157.75	(0.25, 0.3]	(0.0, 0.25]	0.05	0.29955	616
	64.49	-157.75	(0.25, 0.3]	(0.0, 0.25]	0.05	0.29955	705
	64.49	-157.75	(0.25, 0.3]	(0.0, 0.25]	0.05	0.29955	847
	64.49	-157.75	(0.25, 0.3]	(0.0, 0.25]	0.05	0.29955	851
	64.49	-157.75	(0.25, 0.3]	(0.25, inf]	0.3	0.285803	765
	64.49	-157.75	(0.25, 0.3]	(0.25, inf]	0.3	0.285803	685
	64.49	-157.75	(0.25, 0.3]	(0.25, inf]	0.3	0.285803	772
	64.49	-157.75	(0.25, 0.3]	(0.25, inf]	0.3	0.285803	842
	64.49	-157.75	(0.25, 0.3]	(0.25, inf]	0.3	0.285803	757
	64.49	-157.75	(0.25, 0.3]	(0.25, inf]	0.3	0.285803	791
	64.49	-157.75	(0.25, 0.3]	(0.25, inf]	0.3	0.285803	733
	64.49	-157.75	(0.25, 0.3]	(0.25, inf]	0.3	0.285803	843
	64.49	-157.75	(0.25, 0.3]	(0.25, inf]	0.3	0.285803	771
	64.49	-157.75	(0.25, 0.3]	(0.25, inf]	0.3	0.285803	771
	64.49	-157.75	(0.25, 0.3]	(0.25, inf]	0.3	0.285803	768
	64.49	-157.75	(0.25, 0.3]	(0.25, inf]	0.3	0.285803	708
	64.49	-157.75	(0.25, 0.3]	(0.25, inf]	0.3	0.285803	739
	64.49	-157.75	(0.25, 0.3]	(0.25, inf]	0.3	0.285803	780
	50.85	-120.42	(0.25, 0.3]	(0.0, 0.25]	0.05	0.294446	916
	50.85	-120.42	(0.25, 0.3]	(0.0, 0.25]	0.05	0.294446	1054
	50.85	-120.42	(0.25, 0.3]	(0.0, 0.25]	0.05	0.294446	846
	50.85	-120.42	(0.25, 0.3]	(0.0, 0.25]	0.05	0.294446	769
	50.93	-120.3	(0.25, 0.3]	(0.0, 0.25]	0.05	0.294932	949
	50.93	-120.3	(0.25, 0.3]	(0.0, 0.25]	0.05	0.294932	1050
	50.93	-120.3	(0.25, 0.3]	(0.0, 0.25]	0.05	0.294932	910
	50.93	-120.3	(0.25, 0.3]	(0.0, 0.25]	0.05	0.294932	928
	50.9	-120.35	(0.25, 0.3]	(0.0, 0.25]	0.05	0.292407	968
	50.9	-120.35	(0.25, 0.3]	(0.0, 0.25]	0.05	0.292407	925
	50.9	-120.35	(0.25, 0.3]	(0.0, 0.25]	0.05	0.292407	919
	50.9	-120.35	(0.25, 0.3]	(0.0, 0.25]	0.05	0.292407	957
	54.37	-122.62	(0.25, 0.3]	(0.0, 0.25]	0.05	0.291906	649
	54.37	-122.62	(0.25, 0.3]	(0.0, 0.25]	0.05	0.291906	814
	54.37	-122.62	(0.25, 0.3]	(0.0, 0.25]	0.05	0.291906	648
	54.37	-122.62	(0.25, 0.3]	(0.0, 0.25]	0.05	0.291906	787
	54.62	-126.3	(0.25, 0.3]	(0.0, 0.25]	0.05	0.29174	740
	54.62	-126.3	(0.25, 0.3]	(0.0, 0.25]	0.05	0.29174	773
	54.62	-126.3	(0.25, 0.3]	(0.0, 0.25]	0.05	0.29174	722
	54.62	-126.3	(0.25, 0.3]	(0.0, 0.25]	0.05	0.29174	654
	52.32	-121.92	(0.25, 0.3]	(0.0, 0.25]	0.05	0.294218	840
	52.32	-121.92	(0.25, 0.3]	(0.0, 0.25]	0.05	0.294218	1036
	52.32	-121.92	(0.25, 0.3]	(0.0, 0.25]	0.05	0.294218	1158
	52.32	-121.92	(0.25, 0.3]	(0.0, 0.25]	0.05	0.294218	1142
	44.63	-123.32	(0.25, 0.3]	(0.0, 0.25]	0.075	0.254294	945
	44.63	-123.32	(0.25, 0.3]	(0.0, 0.25]	0.075	0.254294	987
	44.39	-122.14	(0.25, 0.3]	(0.0, 0.25]	0.075	0.276937	837
	44.39	-122.14	(0.25, 0.3]	(0.0, 0.25]	0.075	0.276937	837
	44.39	-122.14	(0.25, 0.3]	(0.0, 0.25]	0.075	0.276937	883
	43.92	-121.02	(0.2, 0.25]	(0.0, 0.25]	0.075	0.201442	1112
	43.92	-121.02	(0.2, 0.25]	(0.0, 0.25]	0.075	0.201442	1100
	44.41	-121.8	(0.2, 0.25]	(0.0, 0.25]	0.075	0.248897	1113
	43.91	-121.02	(0.2, 0.25]	(0.0, 0.25]	0.075	0.206851	1140
	44.62	-123.32	(0.25, 0.3]	(0.0, 0.25]	0.075	0.251706	891
	44.42	-121.79	(0.2, 0.25]	(0.0, 0.25]	0.075	0.249261	955
	44.23	-122.22	(0.25, 0.3]	(0.0, 0.25]	0.075	0.256807	885
	44.23	-122.22	(0.25, 0.3]	(0.0, 0.25]	0.075	0.256807	793
	44.23	-122.22	(0.25, 0.3]	(0.0, 0.25]	0.075	0.256807	873
	44.42	-121.85	(0.2, 0.25]	(0.0, 0.25]	0.075	0.247114	765
	44.5	-121.63	(0.25, 0.3]	(0.0, 0.25]	0.075	0.252718	1064
	44.5	-121.63	(0.25, 0.3]	(0.0, 0.25]	0.075	0.252718	1005
	45.06	-123.94	(0.25, 0.3]	(0.0, 0.25]	0.075	0.27435	691
	45.06	-123.94	(0.25, 0.3]	(0.0, 0.25]	0.075	0.27435	677
	44.49	-121.63	(0.25, 0.3]	(0.0, 0.25]	0.075	0.251573	1060
	45.07	-123.94	(0.25, 0.3]	(0.0, 0.25]	0.075	0.279278	652
	18.13	-66.93	(0.2, 0.25]	(0.0, 0.25]	0.05	0.211775	505
	18.13	-66.93	(0.2, 0.25]	(0.0, 0.25]	0.05	0.211775	527
	18.13	-66.93	(0.2, 0.25]	(0.0, 0.25]	0.05	0.211775	454
	18.13	-66.93	(0.2, 0.25]	(0.0, 0.25]	0.05	0.211775	462
	18.13	-66.93	(0.2, 0.25]	(0.0, 0.25]	0.05	0.211775	528
	18.13	-66.93	(0.2, 0.25]	(0.0, 0.25]	0.05	0.211775	427
	18.13	-66.93	(0.2, 0.25]	(0.0, 0.25]	0.05	0.211775	469
	18.13	-66.93	(0.2, 0.25]	(0.0, 0.25]	0.05	0.211775
	18.13	-66.93	(0.2, 0.25]	(0.0, 0.25]	0.05	0.211775	520
	18.13	-66.93	(0.2, 0.25]	(0.0, 0.25]	0.05	0.211775	476
	18.13	-66.93	(0.2, 0.25]	(0.0, 0.25]	0.05	0.211775	535
	18.13	-66.93	(0.2, 0.25]	(0.0, 0.25]	0.05	0.211775	553
	18.13	-66.93	(0.2, 0.25]	(0.0, 0.25]	0.05	0.211775	532
	18.13	-66.93	(0.2, 0.25]	(0.0, 0.25]	0.05	0.211775	584
	18.13	-66.93	(0.2, 0.25]	(0.0, 0.25]	0.05	0.211775	515
	18.13	-66.93	(0.2, 0.25]	(0.0, 0.25]	0.05	0.211775	519
	18.13	-66.93	(0.2, 0.25]	(0.0, 0.25]	0.05	0.211775	553
	18.13	-66.93	(0.2, 0.25]	(0.0, 0.25]	0.05	0.211775	519
	18.13	-66.93	(0.2, 0.25]	(0.0, 0.25]	0.05	0.211775	407
	18.13	-66.93	(0.2, 0.25]	(0.0, 0.25]	0.05	0.211775	458
	18.13	-66.93	(0.2, 0.25]	(0.0, 0.25]	0.05	0.211775	447
	18.13	-66.93	(0.2, 0.25]	(0.0, 0.25]	0.05	0.211775	526
	18.13	-66.93	(0.2, 0.25]	(0.0, 0.25]	0.05	0.211775	561
	18.13	-66.93	(0.2, 0.25]	(0.0, 0.25]	0.05	0.211775
	18.13	-66.93	(0.2, 0.25]	(0.0, 0.25]	0.05	0.211775	500
	18.13	-66.93	(0.2, 0.25]	(0.0, 0.25]	0.05	0.211775	459
	18.13	-66.93	(0.2, 0.25]	(0.0, 0.25]	0.05	0.211775	469
	18.13	-66.93	(0.2, 0.25]	(0.0, 0.25]	0.05	0.211775	530
	38.99	-123.07	(0.15, 0.2]	(0.0, 0.25]	0.085	0.19033	915
	38.99	-123.07	(0.15, 0.2]	(0.0, 0.25]	0.085	0.19033	1018
	38.99	-123.07	(0.15, 0.2]	(0.0, 0.25]	0.085	0.19033	946
	38.99	-123.07	(0.15, 0.2]	(0.0, 0.25]	0.085	0.19033	952
	38.99	-123.07	(0.15, 0.2]	(0.0, 0.25]	0.085	0.19033	980
	38.99	-123.07	(0.15, 0.2]	(0.0, 0.25]	0.085	0.19033	1013
	38.99	-123.07	(0.15, 0.2]	(0.0, 0.25]	0.085	0.19033	901
	38.99	-123.07	(0.15, 0.2]	(0.0, 0.25]	0.085	0.19033	908
	38.99	-123.07	(0.15, 0.2]	(0.0, 0.25]	0.085	0.19033	1016
	38.99	-123.07	(0.15, 0.2]	(0.0, 0.25]	0.085	0.19033	950
	38.99	-123.07	(0.15, 0.2]	(0.0, 0.25]	0.085	0.19033	974
	38.99	-123.07	(0.15, 0.2]	(0.0, 0.25]	0.085	0.19033	939
	38.99	-123.07	(0.15, 0.2]	(0.0, 0.25]	0.085	0.19033	965
	38.99	-123.07	(0.15, 0.2]	(0.0, 0.25]	0.085	0.19033	909
	38.99	-123.07	(0.15, 0.2]	(0.0, 0.25]	0.085	0.19033	950
	38.99	-123.07	(0.15, 0.2]	(0.0, 0.25]	0.085	0.19033	975
	38.99	-123.07	(0.15, 0.2]	(0.0, 0.25]	0.085	0.19033	912
	38.99	-123.07	(0.15, 0.2]	(0.0, 0.25]	0.085	0.19033	1062
	38.99	-123.07	(0.15, 0.2]	(0.0, 0.25]	0.085	0.19033	972
	38.99	-123.07	(0.15, 0.2]	(0.0, 0.25]	0.085	0.19033	948
	38.99	-123.07	(0.15, 0.2]	(0.0, 0.25]	0.085	0.19033	1026
	38.99	-123.07	(0.15, 0.2]	(0.0, 0.25]	0.085	0.19033	956
	38.99	-123.07	(0.15, 0.2]	(0.0, 0.25]	0.085	0.19033	991
	38.99	-123.07	(0.15, 0.2]	(0.0, 0.25]	0.085	0.19033	960
	38.99	-123.07	(0.15, 0.2]	(0.0, 0.25]	0.085	0.19033	953
	38.99	-123.07	(0.15, 0.2]	(0.0, 0.25]	0.085	0.19033	999
	38.99	-123.07	(0.15, 0.2]	(0.0, 0.25]	0.085	0.19033	1010
	38.99	-123.07	(0.15, 0.2]	(0.0, 0.25]	0.085	0.19033	1021
	31.078	-97.39	(0.15, 0.2]	(0.0, 0.25]	0.05	0.176871	1068
	31.078	-97.39	(0.15, 0.2]	(0.0, 0.25]	0.05	0.176871	1086
	31.078	-97.39	(0.15, 0.2]	(0.0, 0.25]	0.05	0.176871	1013
	31.078	-97.39	(0.15, 0.2]	(0.0, 0.25]	0.05	0.176871
	31.078	-97.39	(0.15, 0.2]	(0.0, 0.25]	0.05	0.176871	1068
	31.078	-97.39	(0.15, 0.2]	(0.0, 0.25]	0.05	0.176871	1172
	31.078	-97.39	(0.15, 0.2]	(0.0, 0.25]	0.05	0.176871	988
	31.078	-97.39	(0.15, 0.2]	(0.0, 0.25]	0.05	0.176871	1076
	31.078	-97.39	(0.15, 0.2]	(0.0, 0.25]	0.05	0.176871	918
	31.078	-97.39	(0.15, 0.2]	(0.0, 0.25]	0.05	0.176871	982
	31.078	-97.39	(0.15, 0.2]	(0.0, 0.25]	0.05	0.176871	1067
	31.078	-97.39	(0.15, 0.2]	(0.0, 0.25]	0.05	0.176871	1160
	31.078	-97.39	(0.15, 0.2]	(0.0, 0.25]	0.05	0.176871	1197
	31.078	-97.39	(0.15, 0.2]	(0.0, 0.25]	0.05	0.176871	1033
	31.078	-97.39	(0.15, 0.2]	(0.0, 0.25]	0.05	0.176871	1172
	31.078	-97.39	(0.15, 0.2]	(0.0, 0.25]	0.05	0.176871	1077
	31.078	-97.39	(0.15, 0.2]	(0.0, 0.25]	0.05	0.176871	1029
	31.078	-97.39	(0.15, 0.2]	(0.0, 0.25]	0.05	0.176871	1044
	31.078	-97.39	(0.15, 0.2]	(0.0, 0.25]	0.05	0.176871	1059
	31.078	-97.39	(0.15, 0.2]	(0.0, 0.25]	0.05	0.176871	1049
	31.078	-97.39	(0.15, 0.2]	(0.0, 0.25]	0.05	0.176871	1054
	31.078	-97.39	(0.15, 0.2]	(0.0, 0.25]	0.05	0.176871	1144
	31.078	-97.39	(0.15, 0.2]	(0.0, 0.25]	0.05	0.176871	1006
	31.078	-97.39	(0.15, 0.2]	(0.0, 0.25]	0.05	0.176871	1059
	31.078	-97.39	(0.15, 0.2]	(0.0, 0.25]	0.05	0.176871	1086
	31.078	-97.39	(0.15, 0.2]	(0.0, 0.25]	0.05	0.176871	1207
	31.078	-97.39	(0.15, 0.2]	(0.0, 0.25]	0.05	0.176871	1127
	31.078	-97.39	(0.15, 0.2]	(0.0, 0.25]	0.05	0.176871	1093
	31.078	-97.39	(0.15, 0.2]	(0.0, 0.25]	0.05	0.176871	1167
	31.078	-97.39	(0.15, 0.2]	(0.0, 0.25]	0.05	0.176871	1115
	31.078	-97.39	(0.15, 0.2]	(0.0, 0.25]	0.05	0.176871	1173
	31.078	-97.39	(0.15, 0.2]	(0.0, 0.25]	0.05	0.176871	1164
	31.078	-97.39	(0.15, 0.2]	(0.0, 0.25]	0.05	0.176871	1196
	31.078	-97.39	(0.15, 0.2]	(0.0, 0.25]	0.05	0.176871	1084
	31.078	-97.39	(0.15, 0.2]	(0.0, 0.25]	0.05	0.176871	1100
	31.078	-97.39	(0.15, 0.2]	(0.0, 0.25]	0.05	0.176871	1091
	31.078	-97.39	(0.15, 0.2]	(0.0, 0.25]	0.05	0.176871	1174
	31.078	-97.39	(0.15, 0.2]	(0.0, 0.25]	0.05	0.176871	1116
	31.078	-97.39	(0.15, 0.2]	(0.0, 0.25]	0.05	0.176871	1139
	31.078	-97.39	(0.15, 0.2]	(0.0, 0.25]	0.05	0.176871	1090
	31.078	-97.39	(0.15, 0.2]	(0.0, 0.25]	0.05	0.176871	1136
	31.078	-97.39	(0.15, 0.2]	(0.0, 0.25]	0.05	0.176871	1127
	31.078	-97.39	(0.15, 0.2]	(0.0, 0.25]	0.05	0.176871	1160
	31.078	-97.39	(0.15, 0.2]	(0.0, 0.25]	0.05	0.176871	1098
	31.078	-97.39	(0.15, 0.2]	(0.0, 0.25]	0.05	0.176871	1078
	31.078	-97.39	(0.15, 0.2]	(0.0, 0.25]	0.05	0.176871	1298
	31.078	-97.39	(0.15, 0.2]	(0.0, 0.25]	0.05	0.176871	1245
	31.078	-97.39	(0.15, 0.2]	(0.0, 0.25]	0.05	0.176871	1247
	31.078	-97.39	(0.15, 0.2]	(0.0, 0.25]	0.05	0.176871	1200
	31.078	-97.39	(0.15, 0.2]	(0.0, 0.25]	0.05	0.176871	1079
	31.078	-97.39	(0.15, 0.2]	(0.0, 0.25]	0.05	0.176871	1125
	31.078	-97.39	(0.15, 0.2]	(0.0, 0.25]	0.05	0.176871	1181
	31.078	-97.39	(0.15, 0.2]	(0.0, 0.25]	0.05	0.176871	1218
	31.078	-97.39	(0.15, 0.2]	(0.0, 0.25]	0.05	0.176871	1139
	31.078	-97.39	(0.15, 0.2]	(0.0, 0.25]	0.05	0.176871	1195
	31.078	-97.39	(0.15, 0.2]	(0.0, 0.25]	0.05	0.176871	1086
	31.078	-97.39	(0.15, 0.2]	(0.0, 0.25]	0.05	0.176871	999
	31.078	-97.39	(0.15, 0.2]	(0.0, 0.25]	0.05	0.176871	1176
	31.078	-97.39	(0.15, 0.2]	(0.0, 0.25]	0.05	0.176871	1180
	31.078	-97.39	(0.15, 0.2]	(0.0, 0.25]	0.05	0.176871	1186
	31.078	-97.39	(0.15, 0.2]	(0.0, 0.25]	0.05	0.176871
	31.078	-97.39	(0.15, 0.2]	(0.0, 0.25]	0.05	0.176871	1060
	31.078	-97.39	(0.15, 0.2]	(0.0, 0.25]	0.05	0.176871	1166
	31.078	-97.39	(0.15, 0.2]	(0.0, 0.25]	0.05	0.176871	1166
	31.078	-97.39	(0.15, 0.2]	(0.0, 0.25]	0.05	0.176871	1150
	41.58	-80.05	(0.2, 0.25]	(0.0, 0.25]	0.025	0.235832
	41.58	-80.05	(0.2, 0.25]	(0.0, 0.25]	0.025	0.235832	916
	44.87	-68.1	(0.25, 0.3]	(0.0, 0.25]	0.025	0.282764	641
	35.9	-106.55	(0.2, 0.25]	(0.0, 0.25]	0.025	0.246522	819
	68.63	-149.72	(0.25, 0.3]	(0.0, 0.25]	0.025	0.294128	267
	68.63	-149.72	(0.25, 0.3]	(0.0, 0.25]	0.025	0.294128	393
	68.63	-149.58	(0.25, 0.3]	(0.0, 0.25]	0.025	0.290533	539
	68.63	-149.58	(0.25, 0.3]	(0.0, 0.25]	0.025	0.290533
	68.63	-149.58	(0.25, 0.3]	(0.0, 0.25]	0.025	0.290533	674
	34.33	-106.73	(0.1, 0.15]	(0.0, 0.25]	0.025	0.125137	1174
	34.33	-106.73	(0.1, 0.15]	(0.0, 0.25]	0.025	0.125137	1069
	34.33	-106.73	(0.1, 0.15]	(0.0, 0.25]	0.025	0.125137	1069
	34.68	-120.05	(0.1, 0.15]	(0.0, 0.25]	0.025	0.131948	1113
	34.68	-120.03	(0.1, 0.15]	(0.0, 0.25]	0.025	0.122828	1001
	34.7	-120.05	(0.1, 0.15]	(0.0, 0.25]	0.025	0.14749	1099
	36.62	-118.63	(0.2, 0.25]	(0.0, 0.25]	0.025	0.230791	1066
	36.5	-118.7	(0.2, 0.25]	(0.0, 0.25]	0.025	0.228494	1254
	36.45	-118.17	(0.2, 0.25]	(0.0, 0.25]	0.025	0.247159	965
	53.6	-106.2	(0.25, 0.3]	(0.0, 0.25]	0.025	0.280779
	53.98	-105.2	(0.25, 0.3]	(0.0, 0.25]	0.025	0.293569	1133
	53.9	-104.7	(0.25, 0.3]	(0.0, 0.25]	0.025	0.28882	679
	35.38	-105.93	(0.15, 0.2]	(0.0, 0.25]	0.025	0.162875	1019
	35.38	-105.93	(0.15, 0.2]	(0.0, 0.25]	0.025	0.162875	1033
	35.38	-105.93	(0.15, 0.2]	(0.0, 0.25]	0.025	0.162875	1074
	35.37	-111.55	(0.15, 0.2]	(0.0, 0.25]	0.025	0.191866
	35.37	-111.55	(0.15, 0.2]	(0.0, 0.25]	0.025	0.191866	1099
	31.47	-96.87	(0.15, 0.2]	(0.0, 0.25]	0.025	0.164795	973
	-12.65	-71.23	(0.2, 0.25]	(0.0, 0.25]	0.025	0.224804	1492
	-12.65	-71.23	(0.2, 0.25]	(0.0, 0.25]	0.025	0.224804	756
	-12.65	-71.23	(0.2, 0.25]	(0.0, 0.25]	0.025	0.224804	757
	-12.63	-71.27	(0.2, 0.25]	(0.0, 0.25]	0.025	0.224247	729
	-13.08	-71.58	(0.2, 0.25]	(0.0, 0.25]	0.025	0.24877
	-13.08	-71.58	(0.2, 0.25]	(0.0, 0.25]	0.025	0.24877
	40.16	-96.53	(0.15, 0.2]	(0.0, 0.25]	0.05	0.199931	703
	40.26	-96.18	(0.15, 0.2]	(0.0, 0.25]	0.05	0.195325	619
	38.18	-95.27	(0.15, 0.2]	(0.0, 0.25]	0.05	0.197611
	36.62	-95.27	(0.2, 0.25]	(0.0, 0.25]	0.05	0.207726	857
	48.98	-96.49	(0.2, 0.25]	(0.0, 0.25]	0.05	0.239169	1058
	47.73	-96.82	(0.2, 0.25]	(0.0, 0.25]	0.05	0.209259	866
	47.05	-96.43	(0.2, 0.25]	(0.0, 0.25]	0.05	0.228699	1090
	46.52	-96.43	(0.2, 0.25]	(0.0, 0.25]	0.05	0.224384	934
	46.4	-97.36	(0.2, 0.25]	(0.0, 0.25]	0.05	0.230514	1357
	34.51	-96.6	(0.15, 0.2]	(0.0, 0.25]	0.05	0.199581
	44.8	-96.57	(0.2, 0.25]	(0.0, 0.25]	0.05	0.233057	770
	44.27	-95.7	(0.2, 0.25]	(0.0, 0.25]	0.05	0.221527	525
	44.26	-96.71	(0.2, 0.25]	(0.0, 0.25]	0.05	0.22474	697
	44.12	-96.15	(0.2, 0.25]	(0.0, 0.25]	0.05	0.223036	832
	44.04	-96.78	(0.2, 0.25]	(0.0, 0.25]	0.05	0.216173	645
	43.87	-92.85	(0.2, 0.25]	(0.0, 0.25]	0.05	0.2299	673
	43.51	-93.65	(0.2, 0.25]	(0.0, 0.25]	0.05	0.212454
	43.44	-92.38	(0.2, 0.25]	(0.0, 0.25]	0.05	0.226509
	33.31	-96.23	(0.15, 0.2]	(0.0, 0.25]	0.05	0.19883	768
	42.88	-95.58	(0.15, 0.2]	(0.0, 0.25]	0.05	0.192958	646
	41.61	-97.11	(0.15, 0.2]	(0.0, 0.25]	0.05	0.199876	963
	41.71	-95.28	(0.15, 0.2]	(0.0, 0.25]	0.05	0.194083	875
	40.87	-96.81	(0.2, 0.25]	(0.0, 0.25]	0.05	0.205705	10
	40.69	-96.86	(0.2, 0.25]	(0.0, 0.25]	0.05	0.203265
	31.48	-96.88	(0.15, 0.2]	(0.0, 0.25]	0.05	0.163984
	46.8	-114	(0.2, 0.25]	(0.0, 0.25]	0.025	0.248799	939
	46.8	-114	(0.2, 0.25]	(0.0, 0.25]	0.025	0.248799	1177
	49.47	-123.53	(0.25, 0.3]	(0.0, 0.25]	0.025	0.293404
	49.47	-123.53	(0.25, 0.3]	(0.0, 0.25]	0.025	0.293404	738
	35.2	-115.87	(0.0, 0.05]	(0.0, 0.25]	0.025	0.0339756	735
	35.2	-115.87	(0.0, 0.05]	(0.0, 0.25]	0.025	0.0339756	678
	34.9	-115.65	(0.05, 0.1]	(0.0, 0.25]	0.025	0.0687956	895
	34.9	-115.65	(0.05, 0.1]	(0.0, 0.25]	0.025	0.0687956	963
	34.9	-115.6	(0.05, 0.1]	(0.0, 0.25]	0.025	0.0720275	902
	18.3	-65.83	(0.2, 0.25]	(0.0, 0.25]	0.025	0.223307	760
	18.3	-65.83	(0.2, 0.25]	(0.0, 0.25]	0.025	0.223307	602
	18.3	-65.83	(0.2, 0.25]	(0.0, 0.25]	0.025	0.223307
	39.1	-96.6	(0.2, 0.25]	(0.0, 0.25]	0.025	0.20606	801
	39.1	-96.6	(0.2, 0.25]	(0.0, 0.25]	0.025	0.20606
	39.1	-96.6	(0.2, 0.25]	(0.0, 0.25]	0.025	0.20606
	39.1	-96.6	(0.2, 0.25]	(0.0, 0.25]	0.025	0.20606	875
	33.97	-116.07	(0.05, 0.1]	(0.0, 0.25]	0.025	0.0790972
	47.17	-95.17	(0.2, 0.25]	(0.0, 0.25]	0.025	0.242532	928
	41.8	-73.75	(0.25, 0.3]	(0.0, 0.25]	0.025	0.252601	941
	41.8	-73.75	(0.25, 0.3]	(0.0, 0.25]	0.025	0.252601	1071
	44.22	-122.15	(0.25, 0.3]	(0.0, 0.25]	0.025	0.275158	936
	44.22	-122.15	(0.25, 0.3]	(0.0, 0.25]	0.025	0.275158	734
	20.08	-155.7	(0.2, 0.25]	(0.0, 0.25]	0.025	0.249672	657
	20.08	-155.7	(0.2, 0.25]	(0.0, 0.25]	0.025	0.249672
	20.08	-155.7	(0.2, 0.25]	(0.0, 0.25]	0.025	0.249672	1169
	20.08	-155.7	(0.2, 0.25]	(0.0, 0.25]	0.025	0.249672	431
	42.5	-72.17	(0.25, 0.3]	(0.0, 0.25]	0.025	0.269384
	64.87	-111.56	(0.25, 0.3]	(0.0, 0.25]	0.025	0.281255	140
	64.87	-111.56	(0.25, 0.3]	(0.0, 0.25]	0.025	0.281255	243
	39.35	-111.58	(0.15, 0.2]	(0.0, 0.25]	0.025	0.192252	1018
	39.32	-111.48	(0.2, 0.25]	(0.0, 0.25]	0.025	0.245173	774
	39.32	-111.47	(0.2, 0.25]	(0.0, 0.25]	0.025	0.241377
	39.33	-111.45	(0.2, 0.25]	(0.0, 0.25]	0.025	0.241277	1005
	-5.31	37.51	(0.15, 0.2]	(0.0, 0.25]	0.05	0.173874	572
	-5.31	37.51	(0.15, 0.2]	(0.0, 0.25]	0.05	0.173874	1015
	-5.33	37.52	(0.15, 0.2]	(0.0, 0.25]	0.05	0.179321	873
	-5.33	37.52	(0.15, 0.2]	(0.0, 0.25]	0.05	0.179321	915
	-5.36	37.51	(0.15, 0.2]	(0.0, 0.25]	0.05	0.159496	1201
	-5.36	37.51	(0.15, 0.2]	(0.0, 0.25]	0.05	0.159496	1005
	-5.38	37.52	(0.15, 0.2]	(0.0, 0.25]	0.05	0.166826	811
	-5.38	37.52	(0.15, 0.2]	(0.0, 0.25]	0.05	0.166826	812
	57.31	-111.68	(0.25, 0.3]	(0.0, 0.25]	0.05	0.288153	1070
	57.08	-111.54	(0.25, 0.3]	(0.0, 0.25]	0.05	0.279021
	43.37	-80.27	(0.25, 0.3]	(0.0, 0.25]	0.05	0.25218
	-5.31	37.49	(0.15, 0.2]	(0.0, 0.25]	0.05	0.165942	859
	-5.31	37.49	(0.15, 0.2]	(0.0, 0.25]	0.05	0.165942	779
	-5.34	37.49	(0.15, 0.2]	(0.0, 0.25]	0.05	0.160069	1132
	-5.34	37.49	(0.15, 0.2]	(0.0, 0.25]	0.05	0.160069	1199
	-5.36	37.5	(0.15, 0.2]	(0.0, 0.25]	0.05	0.16183	850
	-5.36	37.5	(0.15, 0.2]	(0.0, 0.25]	0.05	0.16183	898
	-5.38	37.5	(0.15, 0.2]	(0.0, 0.25]	0.05	0.167763	990
	-5.38	37.5	(0.15, 0.2]	(0.0, 0.25]	0.05	0.167763	1130
	-5.31	37.47	(0.15, 0.2]	(0.0, 0.25]	0.05	0.164007	607
	-5.31	37.47	(0.15, 0.2]	(0.0, 0.25]	0.05	0.164007	731
	-5.34	37.47	(0.15, 0.2]	(0.0, 0.25]	0.05	0.1677	792
	-5.34	37.47	(0.15, 0.2]	(0.0, 0.25]	0.05	0.1677	833
	-5.35	37.47	(0.15, 0.2]	(0.0, 0.25]	0.05	0.177231	826
	-5.35	37.47	(0.15, 0.2]	(0.0, 0.25]	0.05	0.177231	806
	-5.38	37.47	(0.15, 0.2]	(0.0, 0.25]	0.05	0.161285	1058
	-5.38	37.47	(0.15, 0.2]	(0.0, 0.25]	0.05	0.161285	1091
	-5.32	37.45	(0.15, 0.2]	(0.0, 0.25]	0.05	0.168485	738
	-5.32	37.45	(0.15, 0.2]	(0.0, 0.25]	0.05	0.168485	916
	-5.33	37.45	(0.15, 0.2]	(0.0, 0.25]	0.05	0.169469	887
	-5.33	37.45	(0.15, 0.2]	(0.0, 0.25]	0.05	0.169469
	-5.35	37.45	(0.15, 0.2]	(0.0, 0.25]	0.05	0.182552	912
	-5.35	37.45	(0.15, 0.2]	(0.0, 0.25]	0.05	0.182552	1043
	-5.38	37.45	(0.15, 0.2]	(0.0, 0.25]	0.05	0.168984	775
	-5.38	37.45	(0.15, 0.2]	(0.0, 0.25]	0.05	0.168984	984
	-6.05	36.51	(0.1, 0.15]	(0.0, 0.25]	0.05	0.14532
	-6.05	36.51	(0.1, 0.15]	(0.0, 0.25]	0.05	0.14532	1050
	-6.08	36.51	(0.1, 0.15]	(0.0, 0.25]	0.05	0.143361	516
	-6.08	36.51	(0.1, 0.15]	(0.0, 0.25]	0.05	0.143361	880
	-6.09	36.51	(0.1, 0.15]	(0.0, 0.25]	0.05	0.139972	971
	-6.09	36.51	(0.1, 0.15]	(0.0, 0.25]	0.05	0.139972	1081
	-6.12	36.51	(0.1, 0.15]	(0.0, 0.25]	0.05	0.140238	997
	-6.12	36.51	(0.1, 0.15]	(0.0, 0.25]	0.05	0.140238	1077
	-6.06	36.49	(0.1, 0.15]	(0.0, 0.25]	0.05	0.14217	547
	-6.06	36.49	(0.1, 0.15]	(0.0, 0.25]	0.05	0.14217	783
	-6.07	36.49	(0.1, 0.15]	(0.0, 0.25]	0.05	0.142819	871
	-6.07	36.49	(0.1, 0.15]	(0.0, 0.25]	0.05	0.142819	820
	-6.1	36.49	(0.1, 0.15]	(0.0, 0.25]	0.05	0.143558	1134
	-6.1	36.49	(0.1, 0.15]	(0.0, 0.25]	0.05	0.143558	1075
	-6.12	36.48	(0.1, 0.15]	(0.0, 0.25]	0.05	0.14265	679
	-6.12	36.48	(0.1, 0.15]	(0.0, 0.25]	0.05	0.14265
	-6.06	36.46	(0.1, 0.15]	(0.0, 0.25]	0.05	0.139428	991
	-6.06	36.46	(0.1, 0.15]	(0.0, 0.25]	0.05	0.139428	1109
	-6.07	36.47	(0.1, 0.15]	(0.0, 0.25]	0.05	0.139628	1043
	-6.07	36.47	(0.1, 0.15]	(0.0, 0.25]	0.05	0.139628	1192
	-6.09	36.46	(0.1, 0.15]	(0.0, 0.25]	0.05	0.137521	965
	-6.09	36.46	(0.1, 0.15]	(0.0, 0.25]	0.05	0.137521	1050
	-6.12	36.46	(0.1, 0.15]	(0.0, 0.25]	0.05	0.145131	748
	-6.12	36.46	(0.1, 0.15]	(0.0, 0.25]	0.05	0.145131	834
	-6.05	36.44	(0.1, 0.15]	(0.0, 0.25]	0.05	0.140209	705
	-6.05	36.44	(0.1, 0.15]	(0.0, 0.25]	0.05	0.140209	1229
	-6.06	36.44	(0.1, 0.15]	(0.0, 0.25]	0.05	0.140953	958
	-6.06	36.44	(0.1, 0.15]	(0.0, 0.25]	0.05	0.140953	1275
	-6.09	36.44	(0.1, 0.15]	(0.0, 0.25]	0.05	0.138418	697
	-6.09	36.44	(0.1, 0.15]	(0.0, 0.25]	0.05	0.138418	524
	-6.13	36.44	(0.1, 0.15]	(0.0, 0.25]	0.05	0.133113	950
	-6.13	36.44	(0.1, 0.15]	(0.0, 0.25]	0.05	0.133113	752
	-6.87	36.16	(0.1, 0.15]	(0.0, 0.25]	0.05	0.138003	1267
	-6.87	36.16	(0.1, 0.15]	(0.0, 0.25]	0.05	0.138003	1331
	-6.88	36.17	(0.1, 0.15]	(0.0, 0.25]	0.05	0.14293	1289
	-6.88	36.17	(0.1, 0.15]	(0.0, 0.25]	0.05	0.14293	1206
	-6.91	36.16	(0.1, 0.15]	(0.0, 0.25]	0.05	0.144155	920
	-6.91	36.16	(0.1, 0.15]	(0.0, 0.25]	0.05	0.144155	1276
	-6.93	36.17	(0.1, 0.15]	(0.0, 0.25]	0.05	0.140708	1255
	-6.93	36.17	(0.1, 0.15]	(0.0, 0.25]	0.05	0.140708	1260
	-6.86	36.14	(0.1, 0.15]	(0.0, 0.25]	0.05	0.140514	771
	-6.86	36.14	(0.1, 0.15]	(0.0, 0.25]	0.05	0.140514	1305
	-6.89	36.14	(0.1, 0.15]	(0.0, 0.25]	0.05	0.135095	1062
	-6.89	36.14	(0.1, 0.15]	(0.0, 0.25]	0.05	0.135095	1226
	-6.91	36.14	(0.1, 0.15]	(0.0, 0.25]	0.05	0.144933	1196
	-6.91	36.14	(0.1, 0.15]	(0.0, 0.25]	0.05	0.144933	1206
	-6.93	36.14	(0.1, 0.15]	(0.0, 0.25]	0.05	0.143491	1120
	-6.93	36.14	(0.1, 0.15]	(0.0, 0.25]	0.05	0.143491	1014
	-6.86	36.12	(0.1, 0.15]	(0.0, 0.25]	0.05	0.130744	618
	-6.86	36.12	(0.1, 0.15]	(0.0, 0.25]	0.05	0.130744	1194
	-6.89	36.12	(0.1, 0.15]	(0.0, 0.25]	0.05	0.128754
	-6.89	36.12	(0.1, 0.15]	(0.0, 0.25]	0.05	0.128754	1335
	-6.91	36.12	(0.1, 0.15]	(0.0, 0.25]	0.05	0.130563	766
	-6.91	36.12	(0.1, 0.15]	(0.0, 0.25]	0.05	0.130563	1143
	-6.94	36.12	(0.1, 0.15]	(0.0, 0.25]	0.05	0.141958	963
	-6.94	36.12	(0.1, 0.15]	(0.0, 0.25]	0.05	0.141958	1365
	-6.87	36.1	(0.1, 0.15]	(0.0, 0.25]	0.05	0.130836	1001
	-6.87	36.1	(0.1, 0.15]	(0.0, 0.25]	0.05	0.130836	1354
	-6.88	36.09	(0.1, 0.15]	(0.0, 0.25]	0.05	0.127144	992
	-6.88	36.09	(0.1, 0.15]	(0.0, 0.25]	0.05	0.127144	1213
	-6.91	36.09	(0.1, 0.15]	(0.0, 0.25]	0.05	0.126682	1043
	-6.91	36.09	(0.1, 0.15]	(0.0, 0.25]	0.05	0.126682	1086
	-6.93	36.09	(0.1, 0.15]	(0.0, 0.25]	0.05	0.132228	938
	-6.93	36.09	(0.1, 0.15]	(0.0, 0.25]	0.05	0.132228	1230
	-3.33	36.58	(0.15, 0.2]	(0.0, 0.25]	0.05	0.179428	928
	-3.33	36.58	(0.15, 0.2]	(0.0, 0.25]	0.05	0.179428	1159
	-3.34	36.58	(0.15, 0.2]	(0.0, 0.25]	0.05	0.172945	1215
	-3.34	36.58	(0.15, 0.2]	(0.0, 0.25]	0.05	0.172945	1356
	-3.37	36.57	(0.15, 0.2]	(0.0, 0.25]	0.05	0.161868	1063
	-3.37	36.57	(0.15, 0.2]	(0.0, 0.25]	0.05	0.161868	1234
	-3.39	36.57	(0.15, 0.2]	(0.0, 0.25]	0.05	0.164716	955
	-3.39	36.57	(0.15, 0.2]	(0.0, 0.25]	0.05	0.164716	1149
	-3.32	36.55	(0.15, 0.2]	(0.0, 0.25]	0.05	0.175153	962
	-3.32	36.55	(0.15, 0.2]	(0.0, 0.25]	0.05	0.175153	1209
	-3.34	36.55	(0.15, 0.2]	(0.0, 0.25]	0.05	0.152655	901
	-3.34	36.55	(0.15, 0.2]	(0.0, 0.25]	0.05	0.152655	1253
	-3.37	36.55	(0.15, 0.2]	(0.0, 0.25]	0.05	0.160326	1149
	-3.37	36.55	(0.15, 0.2]	(0.0, 0.25]	0.05	0.160326	1303
	-3.38	36.56	(0.15, 0.2]	(0.0, 0.25]	0.05	0.163407	1027
	-3.38	36.56	(0.15, 0.2]	(0.0, 0.25]	0.05	0.163407	1031
	-3.32	36.53	(0.15, 0.2]	(0.0, 0.25]	0.05	0.166207	906
	-3.32	36.53	(0.15, 0.2]	(0.0, 0.25]	0.05	0.166207	1274
	-3.34	36.53	(0.15, 0.2]	(0.0, 0.25]	0.05	0.163107	932
	-3.34	36.53	(0.15, 0.2]	(0.0, 0.25]	0.05	0.163107	1171
	-3.36	36.53	(0.15, 0.2]	(0.0, 0.25]	0.05	0.167775	965
	-3.36	36.53	(0.15, 0.2]	(0.0, 0.25]	0.05	0.167775	1160
	-3.39	36.53	(0.15, 0.2]	(0.0, 0.25]	0.05	0.166773	1108
	-3.39	36.53	(0.15, 0.2]	(0.0, 0.25]	0.05	0.166773	1108
	-3.32	36.51	(0.15, 0.2]	(0.0, 0.25]	0.05	0.171278	919
	-3.32	36.51	(0.15, 0.2]	(0.0, 0.25]	0.05	0.171278
	-3.34	36.51	(0.15, 0.2]	(0.0, 0.25]	0.05	0.164432	753
	-3.34	36.51	(0.15, 0.2]	(0.0, 0.25]	0.05	0.164432	854
	-3.37	36.51	(0.15, 0.2]	(0.0, 0.25]	0.05	0.168437	1261
	-3.37	36.51	(0.15, 0.2]	(0.0, 0.25]	0.05	0.168437	1297
	-3.39	36.51	(0.15, 0.2]	(0.0, 0.25]	0.05	0.167786	1048
	-3.39	36.51	(0.15, 0.2]	(0.0, 0.25]	0.05	0.167786	1188
	64.87	-111.57	(0.25, 0.3]	(0.0, 0.25]	0.025	0.269925	438
	64.87	-111.57	(0.25, 0.3]	(0.0, 0.25]	0.025	0.269925	424
	35.97	-79.08	(0.2, 0.25]	(0.0, 0.25]	0.025	0.215034	890
	35.97	-79.08	(0.2, 0.25]	(0.0, 0.25]	0.025	0.215034
	35.97	-79.08	(0.2, 0.25]	(0.0, 0.25]	0.025	0.215034	998
	35.97	-79.08	(0.2, 0.25]	(0.0, 0.25]	0.025	0.215034	1148
	33.93	-97.23	(0.15, 0.2]	(0.0, 0.25]	0.025	0.188411	849
	40.8	-104.83	(0.15, 0.2]	(0.0, 0.25]	0.025	0.177525	997
	40.58	-105.33	(0.2, 0.25]	(0.0, 0.25]	0.025	0.224275	855
	40.4	-105.7	(0.25, 0.3]	(0.0, 0.25]	0.025	0.269957	1102
	33.3	-96.23	(0.15, 0.2]	(0.0, 0.25]	0.025	0.189465	904
	34.62	-81.67	(0.2, 0.25]	(0.0, 0.25]	0.025	0.217886	1175
	34.62	-81.67	(0.2, 0.25]	(0.0, 0.25]	0.025	0.217886
	34.62	-81.67	(0.2, 0.25]	(0.0, 0.25]	0.025	0.217886	1115
	34.62	-81.67	(0.2, 0.25]	(0.0, 0.25]	0.025	0.217886	1054
	34.62	-81.67	(0.2, 0.25]	(0.0, 0.25]	0.025	0.217886	1149
	42.12	-74.1	(0.25, 0.3]	(0.0, 0.25]	0.025	0.272199	328
	42.16	-74.26	(0.25, 0.3]	(0.0, 0.25]	0.025	0.270539
	36.05	-111.77	(0.15, 0.2]	(0.0, 0.25]	0.025	0.176829	1170
	36.05	-111.77	(0.15, 0.2]	(0.0, 0.25]	0.025	0.176829	1102
	64.8	-148.25	(0.25, 0.3]	(0.0, 0.25]	0.025	0.297312	788
	43.75	-102.38	(0.15, 0.2]	(0.0, 0.25]	0.025	0.194685	1330
	-27.73	-55.68	(0.2, 0.25]	(0.0, 0.25]	0.025	0.202903	648
	-27.73	-55.68	(0.2, 0.25]	(0.0, 0.25]	0.025	0.202903	631
	-27.73	-55.68	(0.2, 0.25]	(0.0, 0.25]	0.025	0.202903	726
	-27.73	-55.68	(0.2, 0.25]	(0.0, 0.25]	0.025	0.202903	586
	78.88	-75.78	(0.25, 0.3]	(0.0, 0.25]	0.025	0.287921	201
	78.88	-75.78	(0.25, 0.3]	(0.0, 0.25]	0.025	0.287921	500
	68.35	18.67	(0.25, 0.3]	(0.0, 0.25]	0.025	0.280634	515
	68.35	18.67	(0.25, 0.3]	(0.0, 0.25]	0.025	0.280634	210
	37.55	-110.677	(0.05, 0.1]	(0.0, 0.25]	0.05	0.0812021	859
	37.55	-110.677	(0.05, 0.1]	(0.0, 0.25]	0.05	0.0812021	1016
	37.55	-110.677	(0.05, 0.1]	(0.0, 0.25]	0.05	0.0812021	907
	37.55	-110.677	(0.05, 0.1]	(0.0, 0.25]	0.05	0.0812021	1082
	37.55	-110.677	(0.05, 0.1]	(0.0, 0.25]	0.05	0.0812021	1011
	37.55	-110.677	(0.05, 0.1]	(0.0, 0.25]	0.05	0.0812021	1135
	37.55	-110.677	(0.05, 0.1]	(0.0, 0.25]	0.05	0.0812021	1151
	37.55	-110.677	(0.05, 0.1]	(0.0, 0.25]	0.05	0.0812021	1071
	37.55	-110.677	(0.05, 0.1]	(0.0, 0.25]	0.05	0.0812021	1163
	37.55	-110.677	(0.05, 0.1]	(0.0, 0.25]	0.05	0.0812021	1078
	37.55	-110.677	(0.05, 0.1]	(0.0, 0.25]	0.05	0.0812021	1210
	37.55	-110.677	(0.05, 0.1]	(0.0, 0.25]	0.05	0.0812021	1038
	37.55	-110.677	(0.05, 0.1]	(0.0, 0.25]	0.05	0.0812021	1081
	37.55	-110.677	(0.05, 0.1]	(0.0, 0.25]	0.05	0.0812021	1148
	37.55	-110.677	(0.05, 0.1]	(0.0, 0.25]	0.05	0.0812021	971
	37.55	-110.676	(0.05, 0.1]	(0.0, 0.25]	0.05	0.0812021	1047
	37.55	-110.676	(0.05, 0.1]	(0.0, 0.25]	0.05	0.0812021	1029
	37.55	-110.676	(0.05, 0.1]	(0.0, 0.25]	0.05	0.0812021	1176
	37.55	-110.676	(0.05, 0.1]	(0.0, 0.25]	0.05	0.0812021	916
	37.55	-110.676	(0.05, 0.1]	(0.0, 0.25]	0.05	0.0812021	961
	37.55	-110.676	(0.05, 0.1]	(0.0, 0.25]	0.05	0.0812021	1122
	37.502	-110.699	(0.05, 0.1]	(0.0, 0.25]	0.05	0.0936952	556
	37.502	-110.699	(0.05, 0.1]	(0.0, 0.25]	0.05	0.0936952	735
	37.502	-110.699	(0.05, 0.1]	(0.0, 0.25]	0.05	0.0936952	540
	37.502	-110.699	(0.05, 0.1]	(0.0, 0.25]	0.05	0.0936952	836
	37.502	-110.699	(0.05, 0.1]	(0.0, 0.25]	0.05	0.0936952	792
	37.502	-110.699	(0.05, 0.1]	(0.0, 0.25]	0.05	0.0936952	715
	37.502	-110.699	(0.05, 0.1]	(0.0, 0.25]	0.05	0.0936952	709
	37.502	-110.699	(0.05, 0.1]	(0.0, 0.25]	0.05	0.0936952	753
	37.502	-110.699	(0.05, 0.1]	(0.0, 0.25]	0.05	0.0936952	784
	37.502	-110.699	(0.05, 0.1]	(0.0, 0.25]	0.05	0.0936952	756
	37.502	-110.699	(0.05, 0.1]	(0.0, 0.25]	0.05	0.0936952	813
	37.502	-110.699	(0.05, 0.1]	(0.0, 0.25]	0.05	0.0936952	801
	37.502	-110.699	(0.05, 0.1]	(0.0, 0.25]	0.05	0.0936952	846
	37.471	-110.71	(0.05, 0.1]	(0.0, 0.25]	0.05	0.0833145	1091
	37.471	-110.71	(0.05, 0.1]	(0.0, 0.25]	0.05	0.0833145	1067
	37.471	-110.71	(0.05, 0.1]	(0.0, 0.25]	0.05	0.0833145	1137
	37.471	-110.71	(0.05, 0.1]	(0.0, 0.25]	0.05	0.0833145	959
	37.275	-110.958	(0.1, 0.15]	(0.0, 0.25]	0.05	0.10801	896
	37.275	-110.958	(0.1, 0.15]	(0.0, 0.25]	0.05	0.10801	868
	37.275	-110.958	(0.1, 0.15]	(0.0, 0.25]	0.05	0.10801	782
	37.473	-110.709	(0.1, 0.15]	(0.0, 0.25]	0.05	0.107763	1273
	37.473	-110.709	(0.1, 0.15]	(0.0, 0.25]	0.05	0.107763	1291
	37.473	-110.709	(0.1, 0.15]	(0.0, 0.25]	0.05	0.107763	1324
	37.473	-110.709	(0.1, 0.15]	(0.0, 0.25]	0.05	0.107763	1222
	37.473	-110.709	(0.1, 0.15]	(0.0, 0.25]	0.05	0.107763	527
	37.473	-110.709	(0.1, 0.15]	(0.0, 0.25]	0.05	0.107763	439
	37.552	-110.675	(0.05, 0.1]	(0.0, 0.25]	0.05	0.0932609	1206
	37.552	-110.675	(0.05, 0.1]	(0.0, 0.25]	0.05	0.0932609	1219
	37.552	-110.675	(0.05, 0.1]	(0.0, 0.25]	0.05	0.0932609	1115
	37.552	-110.675	(0.05, 0.1]	(0.0, 0.25]	0.05	0.0932609	1053
	37.552	-110.675	(0.05, 0.1]	(0.0, 0.25]	0.05	0.0932609	1013
	37.552	-110.675	(0.05, 0.1]	(0.0, 0.25]	0.05	0.0932609	1099
	37.552	-110.675	(0.05, 0.1]	(0.0, 0.25]	0.05	0.0932609	1231
	37.552	-110.675	(0.05, 0.1]	(0.0, 0.25]	0.05	0.0932609	1138
	37.552	-110.675	(0.05, 0.1]	(0.0, 0.25]	0.05	0.0932609	1182
	37.472	-110.709	(0.05, 0.1]	(0.0, 0.25]	0.05	0.0833145	749
	37.472	-110.709	(0.05, 0.1]	(0.0, 0.25]	0.05	0.0833145	732
	37.472	-110.709	(0.05, 0.1]	(0.0, 0.25]	0.05	0.0833145	446
	37.472	-110.709	(0.05, 0.1]	(0.0, 0.25]	0.05	0.0833145	477
	37.472	-110.71	(0.05, 0.1]	(0.0, 0.25]	0.05	0.0833145	649
	37.472	-110.71	(0.05, 0.1]	(0.0, 0.25]	0.05	0.0833145
	37.472	-110.71	(0.05, 0.1]	(0.0, 0.25]	0.05	0.0833145	850
	37.472	-110.71	(0.05, 0.1]	(0.0, 0.25]	0.05	0.0833145	905
	37.472	-110.71	(0.05, 0.1]	(0.0, 0.25]	0.05	0.0833145	887
	37.472	-110.71	(0.05, 0.1]	(0.0, 0.25]	0.05	0.0833145	952
	37.551	-110.676	(0.05, 0.1]	(0.0, 0.25]	0.05	0.0812021	1010
	37.551	-110.676	(0.05, 0.1]	(0.0, 0.25]	0.05	0.0812021	1035
	37.551	-110.676	(0.05, 0.1]	(0.0, 0.25]	0.05	0.0812021	1059
	37.551	-110.677	(0.05, 0.1]	(0.0, 0.25]	0.05	0.0812021	1024
	37.551	-110.677	(0.05, 0.1]	(0.0, 0.25]	0.05	0.0812021	1254
	37.551	-110.677	(0.05, 0.1]	(0.0, 0.25]	0.05	0.0812021	1303
	37.551	-110.677	(0.05, 0.1]	(0.0, 0.25]	0.05	0.0812021	1036
	37.551	-110.677	(0.05, 0.1]	(0.0, 0.25]	0.05	0.0812021	1225
	37.551	-110.677	(0.05, 0.1]	(0.0, 0.25]	0.05	0.0812021	1067
	37.498	-110.7	(0.05, 0.1]	(0.0, 0.25]	0.05	0.0957305	561
	37.498	-110.7	(0.05, 0.1]	(0.0, 0.25]	0.05	0.0957305	583
	37.498	-110.7	(0.05, 0.1]	(0.0, 0.25]	0.05	0.0957305	565
	37.498	-110.7	(0.05, 0.1]	(0.0, 0.25]	0.05	0.0957305	802
	37.501	-110.7	(0.05, 0.1]	(0.0, 0.25]	0.05	0.0876008	922
	37.501	-110.7	(0.05, 0.1]	(0.0, 0.25]	0.05	0.0876008	887
	37.501	-110.7	(0.05, 0.1]	(0.0, 0.25]	0.05	0.0876008	902
	71.248	-156.587	(0.3, 0.35]	(0.0, 0.25]	0.08	0.30402	101
	71.248	-156.587	(0.3, 0.35]	(0.0, 0.25]	0.08	0.30402	1115
	71.248	-156.587	(0.3, 0.35]	(0.0, 0.25]	0.18	0.302781	504
	71.248	-156.587	(0.3, 0.35]	(0.0, 0.25]	0.18	0.302781	990
	71.247	-156.389	(0.3, 0.35]	(0.0, 0.25]	0.08	0.304595	947
	71.247	-156.389	(0.3, 0.35]	(0.0, 0.25]	0.18	0.30206	461
	71.247	-156.389	(0.3, 0.35]	(0.25, inf]	0.28	0.30206	547
	71.215	-156.513	(0.3, 0.35]	(0.0, 0.25]	0.08	0.305825	1055
	71.215	-156.513	(0.3, 0.35]	(0.0, 0.25]	0.08	0.305825	654
	71.215	-156.513	(0.3, 0.35]	(0.25, inf]	0.28	0.305274	490
	71.215	-156.513	(0.3, 0.35]	(0.0, 0.25]	0.18	0.305274	577
	71.215	-156.513	(0.3, 0.35]	(0.25, inf]	0.28	0.305274	402
	71.215	-156.513	(0.3, 0.35]	(0.0, 0.25]	0.18	0.305274	1146
	71.215	-156.513	(0.3, 0.35]	(0.25, inf]	0.38	0.319463	651
	71.215	-156.513	(0.3, 0.35]	(0.25, inf]	0.38	0.319463	421
	71.246	-156.417	(0.3, 0.35]	(0.0, 0.25]	0.08	0.302399	541
	71.246	-156.417	(0.3, 0.35]	(0.0, 0.25]	0.08	0.302399	780
	71.246	-156.417	(0.3, 0.35]	(0.0, 0.25]	0.18	0.301773	511
	71.246	-156.417	(0.3, 0.35]	(0.0, 0.25]	0.18	0.301773	756
	71.246	-156.389	(0.3, 0.35]	(0.0, 0.25]	0.18	0.30206	498
	71.246	-156.389	(0.3, 0.35]	(0.25, inf]	0.28	0.30206	784
	71.247	-156.389	(0.3, 0.35]	(0.25, inf]	0.38	0.318575	462
	71.246	-156.389	(0.3, 0.35]	(0.0, 0.25]	0.08	0.304595	866
	71.253	-156.539	(0.3, 0.35]	(0.0, 0.25]	0.08	0.301598	945
	71.253	-156.539	(0.3, 0.35]	(0.0, 0.25]	0.08	0.301598	540
	71.253	-156.539	(0.3, 0.35]	(0.0, 0.25]	0.18	0.300776	656
	71.253	-156.539	(0.3, 0.35]	(0.25, inf]	0.28	0.300776	668
	71.253	-156.539	(0.3, 0.35]	(0.0, 0.25]	0.18	0.300776	515
	71.253	-156.539	(0.3, 0.35]	(0.25, inf]	0.28	0.300776	427
	71.253	-156.539	(0.3, 0.35]	(0.25, inf]	0.38	0.313343	248
	71.253	-156.539	(0.3, 0.35]	(0.25, inf]	0.38	0.313343	511
	71.256	-156.59	(0.3, 0.35]	(0.0, 0.25]	0.08	0.303494	934
	71.256	-156.59	(0.3, 0.35]	(0.0, 0.25]	0.18	0.301683	496
	71.256	-156.591	(0.3, 0.35]	(0.0, 0.25]	0.08	0.303494	481
	71.256	-156.591	(0.3, 0.35]	(0.0, 0.25]	0.18	0.301683	496
	20.092	-155.845	(0.15, 0.2]	(0.0, 0.25]	0.075	0.153141	893
	20.092	-155.845	(0.15, 0.2]	(0.0, 0.25]	0.075	0.153141	951
	20.092	-155.845	(0.15, 0.2]	(0.0, 0.25]	0.075	0.153141	1007
	20.092	-155.845	(0.15, 0.2]	(0.0, 0.25]	0.075	0.153141	904
	20.105	-155.787	(0.2, 0.25]	(0.0, 0.25]	0.075	0.243952	141
	20.105	-155.787	(0.2, 0.25]	(0.0, 0.25]	0.075	0.243952	334
	20.105	-155.787	(0.2, 0.25]	(0.0, 0.25]	0.075	0.243952	808
	20.105	-155.787	(0.2, 0.25]	(0.0, 0.25]	0.075	0.243952	1047
	20.105	-155.787	(0.2, 0.25]	(0.0, 0.25]	0.225	0.232832	1084
	20.105	-155.787	(0.2, 0.25]	(0.0, 0.25]	0.225	0.232832	702
	20.105	-155.787	(0.2, 0.25]	(0.0, 0.25]	0.225	0.232832	906
	20.105	-155.787	(0.2, 0.25]	(0.0, 0.25]	0.225	0.232832	208
	20.105	-155.787	(0.2, 0.25]	(0.25, inf]	0.4	0.238168	523
	20.105	-155.787	(0.2, 0.25]	(0.25, inf]	0.4	0.238168	175
	20.099	-155.793	(0.2, 0.25]	(0.0, 0.25]	0.075	0.207415	985
	20.099	-155.793	(0.2, 0.25]	(0.0, 0.25]	0.075	0.207415	1140
	20.099	-155.793	(0.2, 0.25]	(0.0, 0.25]	0.075	0.207415	153
	20.108	-155.783	(0.2, 0.25]	(0.0, 0.25]	0.075	0.244588	815
	20.108	-155.783	(0.2, 0.25]	(0.0, 0.25]	0.075	0.244588	890
	20.108	-155.783	(0.2, 0.25]	(0.0, 0.25]	0.075	0.244588	707
	20.108	-155.783	(0.2, 0.25]	(0.0, 0.25]	0.075	0.244588	869
	20.108	-155.783	(0.2, 0.25]	(0.0, 0.25]	0.225	0.234061	169
	20.108	-155.783	(0.2, 0.25]	(0.0, 0.25]	0.225	0.234061	272
	20.108	-155.783	(0.2, 0.25]	(0.0, 0.25]	0.225	0.234061	670
	20.108	-155.783	(0.2, 0.25]	(0.25, inf]	0.4	0.238894	245
	20.108	-155.783	(0.2, 0.25]	(0.25, inf]	0.4	0.238894	453
	20.108	-155.783	(0.2, 0.25]	(0.25, inf]	0.4	0.238894
	20.099	-155.793	(0.2, 0.25]	(0.25, inf]	0.4	0.209298	997
	20.099	-155.793	(0.2, 0.25]	(0.25, inf]	0.4	0.209298	808
	20.109	-155.776	(0.2, 0.25]	(0.0, 0.25]	0.075	0.24764	1092
	20.109	-155.776	(0.2, 0.25]	(0.0, 0.25]	0.075	0.24764	1121
	20.109	-155.776	(0.2, 0.25]	(0.0, 0.25]	0.075	0.24764	662
	20.109	-155.776	(0.2, 0.25]	(0.0, 0.25]	0.075	0.24764	122
	20.109	-155.776	(0.2, 0.25]	(0.0, 0.25]	0.225	0.238545	270
	20.109	-155.776	(0.2, 0.25]	(0.0, 0.25]	0.225	0.238545	1090
	20.109	-155.776	(0.2, 0.25]	(0.0, 0.25]	0.225	0.238545	957
	20.109	-155.776	(0.2, 0.25]	(0.0, 0.25]	0.225	0.238545	723
	20.092	-155.845	(0.1, 0.15]	(0.0, 0.25]	0.225	0.149439	642
	20.092	-155.845	(0.1, 0.15]	(0.0, 0.25]	0.225	0.149439	489
	20.109	-155.776	(0.2, 0.25]	(0.25, inf]	0.4	0.242686	181
	20.109	-155.776	(0.2, 0.25]	(0.25, inf]	0.4	0.242686	1062
	20.109	-155.776	(0.2, 0.25]	(0.25, inf]	0.4	0.242686	1017
	20.109	-155.776	(0.2, 0.25]	(0.25, inf]	0.4	0.242686
	20.108	-155.77	(0.2, 0.25]	(0.0, 0.25]	0.075	0.247723	1059
	20.108	-155.77	(0.2, 0.25]	(0.0, 0.25]	0.075	0.247723	1140
	20.108	-155.77	(0.2, 0.25]	(0.0, 0.25]	0.075	0.247723	1098
	20.108	-155.77	(0.2, 0.25]	(0.0, 0.25]	0.075	0.247723	1143
	20.098	-155.805	(0.15, 0.2]	(0.0, 0.25]	0.075	0.166195	1184
	20.098	-155.805	(0.15, 0.2]	(0.0, 0.25]	0.075	0.166195	1149
	20.098	-155.805	(0.15, 0.2]	(0.0, 0.25]	0.075	0.166195	1075
	20.098	-155.805	(0.15, 0.2]	(0.0, 0.25]	0.075	0.166195	1205
	20.098	-155.805	(0.15, 0.2]	(0.0, 0.25]	0.225	0.161517	1081
	20.098	-155.805	(0.15, 0.2]	(0.0, 0.25]	0.225	0.161517	917
	20.098	-155.805	(0.15, 0.2]	(0.25, inf]	0.4	0.17217	120
	20.098	-155.805	(0.15, 0.2]	(0.25, inf]	0.4	0.17217	1179
	20.099	-155.793	(0.2, 0.25]	(0.0, 0.25]	0.225	0.20116	1017
	20.108	-155.77	(0.2, 0.25]	(0.0, 0.25]	0.225	0.238222	1190
	20.108	-155.77	(0.2, 0.25]	(0.0, 0.25]	0.225	0.238222	968
	20.108	-155.77	(0.2, 0.25]	(0.0, 0.25]	0.225	0.238222	926
	20.108	-155.77	(0.2, 0.25]	(0.0, 0.25]	0.225	0.238222	977
	20.108	-155.77	(0.2, 0.25]	(0.25, inf]	0.4	0.243072	624
	20.108	-155.77	(0.2, 0.25]	(0.25, inf]	0.4	0.243072	626
	20.108	-155.77	(0.2, 0.25]	(0.25, inf]	0.4	0.243072	696
	20.108	-155.77	(0.2, 0.25]	(0.25, inf]	0.4	0.243072	849
	20.092	-155.845	(0.15, 0.2]	(0.25, inf]	0.4	0.160488	676
[truncated: 872 more rows]

## Sheet: Figure 3b
Figure 3b	Lat (°N)	Lon (°E)	Climatic water content class (m3 m-3)	Soil pH (-)	Climatic water content (m3 m-3)	Richness (-)
	-26.7333	-54.6833	(0.2, 0.25]	5.9	0.221385	259
	64.8	-148.25	(0.3, 0.35]	5.12	0.301021	113
	42.53	-72.19	(0.25, 0.3]	4.04	0.260671	66
	39.09	-96.57	(0.2, 0.25]	8.13	0.210627	368
	44.21	-122.26	(0.25, 0.3]	5.46	0.26195	248
	19.81	-155.26	(0.25, 0.3]	5.79	0.27845	173
	39.99	-105.37	(0.2, 0.25]	5.16	0.233129	193
	35	-83.5	(0.25, 0.3]	5.81	0.263909	88
	19.81	-155.26	(0.25, 0.3]	4.38	0.27845	66
	42.53	-72.19	(0.25, 0.3]	7.42	0.260671	346
	35	-83.5	(0.25, 0.3]	4.63	0.263909	207
	43.94	-71.75	(0.25, 0.3]	5	0.271793	162
	43.94	-71.75	(0.25, 0.3]	4.18	0.271793	79
	42.4	-85.4	(0.2, 0.25]	6.31	0.235997	351
	64.85	-147.84	(0.25, 0.3]	5.56	0.272541	133
	42.4	-85.4	(0.2, 0.25]	5.84	0.235997	319
	39.99	-105.37	(0.2, 0.25]	5.21	0.233129	141
	18.3	-65.8	(0.2, 0.25]	5.13	0.226377	137
	39.09	-96.57	(0.2, 0.25]	7.13	0.210627	451
	45.4	-93.2	(0.2, 0.25]	4.87	0.229282	174
	45.4	-93.2	(0.2, 0.25]	4.86	0.229282	316
	64.85	-147.84	(0.25, 0.3]	5.8	0.272541	271
	18.3	-65.8	(0.2, 0.25]	4.97	0.226377	98
	35.9667	-79.0833	(0.2, 0.25]	5.37	0.214324	422
	-29.8116	30.7157	(0.15, 0.2]	5.2	0.196527	176
	-27.7349	151.14	(0.15, 0.2]	4.9	0.174912	191
	-31.7821	117.611	(0.1, 0.15]	5.1	0.13906	261
	-29.2842	30.2917	(0.2, 0.25]	5.2	0.216333	165
	-29.67	30.4	(0.15, 0.2]	5.6	0.198136	269
	36.8719	-86.7017	(0.2, 0.25]	5.4	0.221022	289
	41.2	-101.63	(0.15, 0.2]	6.6	0.193378	427
	46.6313	10.3723	(0.25, 0.3]	5.4	0.276523	348
	39.0709	-96.5828	(0.2, 0.25]	5.6	0.208046	441
	48.46	-123.38	(0.2, 0.25]	5.8	0.243343	350
	39.43	-120.24	(0.2, 0.25]	6.1	0.244607	338
	44.2767	-121.968	(0.25, 0.3]	5.4	0.267657	246
	41.7851	-93.3854	(0.2, 0.25]	5.6	0.207815	337
	31.48	-96.88	(0.15, 0.2]	7.5	0.157867	351
	40.15	-95.54	(0.2, 0.25]	6.5	0.204802	411
	40.16	-96.52	(0.15, 0.2]	7.6	0.199955	398
	40.87	-96.81	(0.2, 0.25]	7.2	0.200997	413
	41.61	-97.11	(0.15, 0.2]	6.1	0.199635	386
	42.88	-95.58	(0.2, 0.25]	6.7	0.202981	394
	43.51	-93.66	(0.2, 0.25]	6.3	0.224441	392
	43.55	-96.97	(0.2, 0.25]	7.1	0.213932	379
	44.04	-96.78	(0.2, 0.25]	6.4	0.217283	366
	44.26	-96.71	(0.2, 0.25]	7.9	0.218812	275
	47.05	-96.43	(0.2, 0.25]	7.1	0.225079	400
	39.1	-96.6	(0.2, 0.25]	6.37	0.205137	354
	9.1565	-79.7442	(0.2, 0.25]	4.36	0.215136	102
	9.16093	-79.7427	(0.2, 0.25]	4.51	0.218695	85
	9.15761	-79.7719	(0.2, 0.25]	5	0.218513	121
	-12.6333	-71.2333	(0.2, 0.25]	4.12	0.227863	102
	9.15125	-79.8553	(0.2, 0.25]	5.88	0.216898	229
	45.5736	-111.004	(0.2, 0.25]	7	0.248865	355
	45.5736	-111.004	(0.2, 0.25]	6.5	0.248865	346
	45.5736	-111.004	(0.2, 0.25]	4.9	0.248865	180
	45.5736	-111.004	(0.2, 0.25]	4.9	0.248865	145
	45.5736	-111.004	(0.2, 0.25]	5.9	0.248865	354
	45.5736	-111.004	(0.2, 0.25]	7.1	0.248865	406
	45.5736	-111.004	(0.2, 0.25]	6.6	0.248865	303
	45.5736	-111.004	(0.2, 0.25]	5	0.248865	249
	45.5736	-111.004	(0.2, 0.25]	5.9	0.248865	362
	45.5736	-111.004	(0.2, 0.25]	5.5	0.248865	182
	34.3333	-106.733	(0.1, 0.15]	8.31	0.132095	289
	44.8	-96.57	(0.2, 0.25]	6.7	0.22656	409
	68.6333	-149.583	(0.25, 0.3]	4.58	0.29959	166
	9.16176	-79.7453	(0.2, 0.25]	5.36	0.217968	219
	-34.7118	146.212	(0.15, 0.2]	7.92	0.171049	401
	-34.7133	146.197	(0.15, 0.2]	7.36	0.165481	456
	-33.3576	145.759	(0.15, 0.2]	7.37	0.159127	447
	-35.3443	144.525	(0.15, 0.2]	6.02	0.17435	416
	-34.5205	145.786	(0.15, 0.2]	6.77	0.16283	457
	-34.6507	146.347	(0.15, 0.2]	7.22	0.170732	428
	-35.4101	144.816	(0.15, 0.2]	7.09	0.176506	463
	-35.4128	144.833	(0.15, 0.2]	7.11	0.180466	428
	-34.5303	146.187	(0.15, 0.2]	7.16	0.168294	326
	-35.504	144.878	(0.15, 0.2]	8.23	0.176833	474
	-35.494	144.827	(0.15, 0.2]	7.88	0.175813	457
	-35.4895	144.819	(0.15, 0.2]	6.98	0.175955	457
	-33.4569	145.582	(0.15, 0.2]	8.27	0.160384	455
	-33.4563	145.596	(0.15, 0.2]	9.21	0.159939	418
	-34.5578	146.386	(0.15, 0.2]	7.77	0.172958	456
	-33.3512	145.758	(0.15, 0.2]	8.04	0.160135	443
	-33.4748	145.559	(0.15, 0.2]	8.84	0.162752	439
	-33.346	145.748	(0.15, 0.2]	8.33	0.160272	441
	-31.8654	145.252	(0.1, 0.15]	7.6	0.131524	434
	-31.8446	145.262	(0.1, 0.15]	6.53	0.131284	436
	-32.6339	145.592	(0.15, 0.2]	7.89	0.153043	467
	-32.6402	145.613	(0.15, 0.2]	7.89	0.155842	463
	-33.9901	145.766	(0.15, 0.2]	6.44	0.165824	466
	-33.9845	145.775	(0.15, 0.2]	6.47	0.163978	468
	-33.9936	145.698	(0.15, 0.2]	6.11	0.163763	472
	-33.7971	145.632	(0.15, 0.2]	6.33	0.160161	449
	-33.7942	145.638	(0.15, 0.2]	5.98	0.162307	439
	-34.7984	146.482	(0.15, 0.2]	5.76	0.179582	446
	-34.8251	146.491	(0.15, 0.2]	6.01	0.182091	445
	-34.7622	145.992	(0.15, 0.2]	6.02	0.172295	467
	-34.7477	145.906	(0.15, 0.2]	5.78	0.16881	453
	-34.812	146.466	(0.15, 0.2]	5.89	0.178305	437
	-33.8422	145.588	(0.15, 0.2]	6.5	0.160074	458
	-34.7974	145.884	(0.15, 0.2]	5.86	0.173355	461
	-32.6264	145.68	(0.15, 0.2]	7.75	0.153461	462
	-31.8756	145.264	(0.1, 0.15]	7.36	0.130666	448
	-34.5544	145.976	(0.15, 0.2]	6	0.17641	456
	-34.5571	145.965	(0.15, 0.2]	6.06	0.176901	463
	-34.5567	145.829	(0.15, 0.2]	5.66	0.175889	428
	-34.5656	145.788	(0.15, 0.2]	5.84	0.172035	391
	-34.5381	145.78	(0.15, 0.2]	5.85	0.172021	414
	-35.9347	145.891	(0.15, 0.2]	7.05	0.190891	319
	-35.9505	145.879	(0.15, 0.2]	5.58	0.199532	395
	-35.9532	145.748	(0.2, 0.25]	6.48	0.201983	331
	-35.9228	145.686	(0.2, 0.25]	5.15	0.208734	321
	-35.8847	145.649	(0.15, 0.2]	5.31	0.198388	324
	-35.8643	145.602	(0.15, 0.2]	5.58	0.194609	396
	-35.3582	144.615	(0.15, 0.2]	6.77	0.181157	252
	-35.3512	144.581	(0.15, 0.2]	5.36	0.181597	367
	-35.3292	144.574	(0.15, 0.2]	7.05	0.176959	299
	-35.3506	144.647	(0.15, 0.2]	6.47	0.171838	276
	-34.5239	145.706	(0.15, 0.2]	6.14	0.165188	475
	-35.3858	144.535	(0.15, 0.2]	7.85	0.167171	449
	-35.3523	144.527	(0.15, 0.2]	7.11	0.171425	398
	52.0495	-2.2854	(0.2, 0.25]	5.68	0.244624	306
	52.1713	-2.06717	(0.2, 0.25]	6.34	0.235448	300
	52.2431	-2.07932	(0.2, 0.25]	6.5	0.241238	238
	52.2499	-2.00772	(0.2, 0.25]	6.86	0.242448	282
	52.2819	-2.03324	(0.2, 0.25]	6.03	0.239529	275
	51.0659	-2.90046	(0.25, 0.3]	5.55	0.253532	260
	54.1682	-2.34068	(0.25, 0.3]	6.71	0.273967	272
	50.8086	-3.87598	(0.25, 0.3]	4.74	0.254455	162
	50.8352	-4.42752	(0.25, 0.3]	5.18	0.26007	167
	52.4401	0.81922	(0.2, 0.25]	4.72	0.238073	94
	51.814	-2.00361	(0.25, 0.3]	7.62	0.256128	260
	-41.8078	-69.6764	(0.2, 0.25]	6.759	0.226561	435
	-41.0043	-71.0595	(0.2, 0.25]	6.5	0.236879	395
	-41.2533	-70.0809	(0.2, 0.25]	6.976	0.230573	426
	-41.0335	-70.5245	(0.2, 0.25]	6.832	0.225089	442
	-34.2043	142.557	(0.1, 0.15]	7.487	0.138171	408
	-34.2478	142.482	(0.1, 0.15]	6.78	0.142774	431
	-34.0185	142.509	(0.1, 0.15]	7.398	0.124829	357
	-33.9602	142.46	(0.1, 0.15]	7.082	0.135073	423
	-33.9311	142.686	(0.1, 0.15]	7.297	0.130236	439
	-31.5561	146.31	(0.15, 0.2]	6.818	0.150167	459
	-31.8575	147.708	(0.15, 0.2]	6.257	0.161575	457
	-29.3114	-71.2449	(0.0, 0.05]	7.758	0.00711645	393
	-29.7499	-71.2507	(0.0, 0.05]	7.288	0.0137356	446
	-30.6623	-71.6636	(0.0, 0.05]	6.742	0.0448649	425
	-31.1998	-71.5854	(0.05, 0.1]	6.608	0.062372	415
	49.2627	119.177	(0.2, 0.25]	6.627	0.238461	429
	49.4943	118.404	(0.2, 0.25]	6.707	0.222455	443
	49.5253	117.272	(0.2, 0.25]	6.672	0.227928	469
	49.0315	116.995	(0.2, 0.25]	7.098	0.2185	454
	48.6098	116.787	(0.2, 0.25]	7.118	0.204713	435
	48.2231	116.016	(0.2, 0.25]	7.124	0.215366	434
	36.6962	58.6695	(0.15, 0.2]	7.427	0.190227	391
	37.3711	56.5609	(0.15, 0.2]	7.752	0.163227	396
	37.4291	58.1096	(0.15, 0.2]	7.756	0.183386	412
	31.3578	34.8209	(0.05, 0.1]	8.024	0.0874617	363
	22.2465	-99.6556	(0.1, 0.15]	8.008	0.130838	358
	23.6017	-100.944	(0.1, 0.15]	8.312	0.134839	366
	22.6445	-100.421	(0.15, 0.2]	8.43	0.156909	323
	22.6483	-99.8946	(0.1, 0.15]	8.412	0.111971	350
	23.2549	-101.055	(0.1, 0.15]	8.15	0.147478	372
	23.2047	-101.274	(0.1, 0.15]	8.024	0.139503	385
	23.738	-101.249	(0.1, 0.15]	8.343	0.123947	374
	22.3524	-102.456	(0.15, 0.2]	6.954	0.156331	389
	33.0525	-2.42259	(0.1, 0.15]	8.446	0.124497	395
	34.1592	-2.3729	(0.15, 0.2]	8.134	0.162969	412
	34.4309	-2.1926	(0.15, 0.2]	8.154	0.163074	437
	33.9766	-3.3735	(0.15, 0.2]	8.326	0.15389	394
	34.473	-3.63886	(0.15, 0.2]	8.214	0.17176	383
	34.3097	-1.9993	(0.15, 0.2]	8.31	0.16587	408
	33.9326	-3.55875	(0.15, 0.2]	8.046	0.150326	438
	33.0677	-2.72871	(0.1, 0.15]	8.46	0.137796	407
	34.6255	-3.46491	(0.15, 0.2]	7.992	0.172045	428
	39.0482	-2.2306	(0.15, 0.2]	8.1	0.176951	432
	40.0682	-2.90072	(0.15, 0.2]	7.694	0.183891	419
	40.2088	-3.41916	(0.15, 0.2]	8.024	0.177865	422
	39.992	-3.61895	(0.15, 0.2]	8.068	0.174199	430
	37.8212	-1.67375	(0.15, 0.2]	7.562	0.158193	395
	39.2075	-2.51477	(0.15, 0.2]	8.012	0.181223	429
	38.5886	-1.19948	(0.15, 0.2]	8.106	0.161099	423
	40.3548	-2.87744	(0.15, 0.2]	7.598	0.186808	442
	38.7919	-1.71769	(0.15, 0.2]	8.248	0.169861	415
	37.7213	-1.83699	(0.15, 0.2]	8.554	0.15096	423
	37.7267	-1.7846	(0.1, 0.15]	8.102	0.14356	419
	38.3086	-0.963246	(0.15, 0.2]	8.311	0.156746	425
	40.3694	-3.38868	(0.15, 0.2]	8.217	0.184507	438
	37.5931	-1.23238	(0.1, 0.15]	8.362	0.123684	412
	39.5387	-1.80229	(0.15, 0.2]	8.202	0.181382	420
	38.0655	-1.52704	(0.1, 0.15]	8.176	0.144494	417
	39.1275	-2.34514	(0.15, 0.2]	8.279	0.174566	444
	40.018	-2.87935	(0.15, 0.2]	8.366	0.185232	443
	37.6339	-2.03961	(0.15, 0.2]	8.434	0.166284	425
	34.4943	9.64712	(0.05, 0.1]	8.352	0.07293	375
	35.1678	8.67378	(0.15, 0.2]	8.308	0.16385	377
	33.5216	9.97436	(0.05, 0.1]	8.37	0.0662118	383
	35.16	9.11665	(0.1, 0.15]	8.556	0.121091	359
	34.9565	9.7179	(0.1, 0.15]	8.344	0.100966	379
	32.9835	10.4986	(0.0, 0.05]	8.68	0.0457948	345
	37.1134	-112.552	(0.15, 0.2]	8.268	0.170617	429
	38.1735	-109.71	(0.15, 0.2]	8.686	0.150033	362
	37.5819	-109.91	(0.15, 0.2]	7.982	0.177169	442
	37.0861	-111.697	(0.1, 0.15]	7.684	0.115445	274
	37.5073	-112.022	(0.15, 0.2]	8.09	0.171173	423
	37.7304	-109.414	(0.15, 0.2]	7.638	0.187073	302
	38.0031	-110.517	(0.1, 0.15]	8.672	0.133308	367
	36.6855	-111.857	(0.1, 0.15]	8.306	0.141334	377
	33.7543	-115.796	(0.05, 0.1]	8.176	0.0517568	362
	33.7507	-115.812	(0.05, 0.1]	8.656	0.0506712	349
	9.6665	-69.9469	(0.2, 0.25]	6.994	0.210467	421
	-33.8449	147.388	(0.15, 0.2]	6.74	0.179459	436
	-34.3578	146.209	(0.15, 0.2]	8.47	0.167112	458
	-34.4155	146.309	(0.15, 0.2]	8.93	0.171791	421
	-34.2837	146.576	(0.15, 0.2]	6.44	0.173274	435
	-34.3462	146.92	(0.15, 0.2]	8.66	0.177767	403
	-34.4354	147.423	(0.15, 0.2]	7.07	0.186585	406
	-34.7437	149.888	(0.2, 0.25]	5.52	0.215796	318
	-33.6549	150.862	(0.2, 0.25]	5.465	0.205042	397
	-33.6216	150.771	(0.2, 0.25]	5.63	0.203118	178
	-34.3626	148.919	(0.2, 0.25]	5.12	0.216048	143
	-33.981	148.948	(0.2, 0.25]	6.18	0.203243	446
	-33.8337	148.609	(0.15, 0.2]	7.24	0.18374	460
	-33.5057	148.173	(0.15, 0.2]	8.1	0.186848	416
	-33.7299	148.203	(0.15, 0.2]	7.35	0.193241	437
	-33.324	148.164	(0.15, 0.2]	8.48	0.1882	398
	-34.5065	150.239	(0.2, 0.25]	5.93	0.223627	363
	-34	145.726	(0.15, 0.2]	6.36	0.166706	448
	-34.254	146.071	(0.15, 0.2]	8.9	0.171991	412
	-33.9096	150.994	(0.2, 0.25]	6	0.202474	451
	-33.982	151.057	(0.2, 0.25]	4.83	0.248772	110
	-34.1275	142.084	(0.1, 0.15]	7.334	0.140493	418
	-34.1589	142.205	(0.1, 0.15]	9	0.133918	420
	-54.935	-67.6356	(0.25, 0.3]	4.78	0.273733	240
	-54.9542	-67.6353	(0.25, 0.3]	5.38	0.275569	288
	-54.9589	-67.6325	(0.25, 0.3]	4.17	0.273758	204
	-54.9719	-67.6328	(0.25, 0.3]	4.75	0.262376	100

## Sheet: Figure 5
Figure 5	Lat (°N)	Lon (°E)	cWC	Soil depth (m)	Climatic water content (m3 m-3)	Cell density (m-3)	Evenness (-)
	43.63	-80.39	(0.25, 0.3]	0.05	0.264925	2.38476e+14	0.297437
	43.63	-80.39	(0.25, 0.3]	0.05	0.264925	2.38476e+14	0.318555
	43.64	-80.41	(0.25, 0.3]	0.05	0.270593	2.51484e+14	0.387118
	43.64	-80.41	(0.25, 0.3]	0.05	0.270593	2.51484e+14	0.428887
	64.87	-111.58	(0.25, 0.3]	0.05	0.27957	2220644299134714	0.234561
	64.87	-111.58	(0.25, 0.3]	0.05	0.27957	2220644299134714	0.305465
	69.33	-138.74	(0.25, 0.3]	0.05	0.287684	2732120888855810	0.264498
	69.33	-138.74	(0.25, 0.3]	0.05	0.287684	2732120888855810	0.336862
	57.29	-111.27	(0.25, 0.3]	0.05	0.283722	9.55051e+14	0.220453
	57.29	-111.27	(0.25, 0.3]	0.05	0.283722	9.55051e+14	0.228091
	67.54	-139.86	(0.25, 0.3]	0.05	0.265619	1478949393061417	0.25896
	67.54	-139.86	(0.25, 0.3]	0.05	0.265619	1478949393061417
	43.49	-80.57	(0.25, 0.3]	0.05	0.257669	2.14846e+14	0.413815
	43.49	-80.57	(0.25, 0.3]	0.05	0.257669	2.14846e+14	0.424177
	48.61	-124.23	(0.25, 0.3]	0.05	0.287024	3.2966e+14	0.125456
	48.61	-124.23	(0.25, 0.3]	0.05	0.287024	3.2966e+14	0.211405
	43.47	-80.56	(0.25, 0.3]	0.05	0.255871	2.50588e+14
	43.47	-80.56	(0.25, 0.3]	0.05	0.255871	2.50588e+14
	45.56	-73.13	(0.25, 0.3]	0.05	0.275854	3.12526e+14	0.439274
	45.56	-73.13	(0.25, 0.3]	0.05	0.275854	3.12526e+14	0.493876
	-40.017	175.267	(0.2, 0.25]	0.1	0.245021	3.0956e+14	0.106343
	-40.017	175.267	(0.2, 0.25]	0.1	0.245021	3.0956e+14	0.160966
	-40.017	175.267	(0.2, 0.25]	0.1	0.245021	3.0956e+14	0.168927
	-40.017	175.267	(0.2, 0.25]	0.1	0.245021	3.0956e+14	0.140789
	-40.017	175.267	(0.2, 0.25]	0.1	0.245021	3.0956e+14	0.217611
	-40.017	175.267	(0.2, 0.25]	0.1	0.245021	3.0956e+14	0.142658
	-40.017	175.267	(0.2, 0.25]	0.1	0.245021	3.0956e+14	0.203776
	-40.017	175.267	(0.2, 0.25]	0.1	0.245021	3.0956e+14	0.154165
	-40.017	175.267	(0.2, 0.25]	0.1	0.245021	3.0956e+14	0.15348
	-40.017	175.267	(0.2, 0.25]	0.1	0.245021	3.0956e+14	0.175437
	-40.017	175.267	(0.2, 0.25]	0.1	0.245021	3.0956e+14	0.154269
	-40.017	175.267	(0.2, 0.25]	0.1	0.245021	3.0956e+14	0.17712
	-40.017	175.267	(0.2, 0.25]	0.1	0.245021	3.0956e+14	0.190223
	-40.017	175.267	(0.2, 0.25]	0.1	0.245021	3.0956e+14	0.195406
	-40.017	175.267	(0.2, 0.25]	0.1	0.245021	3.0956e+14	0.17442
	-40.017	175.267	(0.2, 0.25]	0.1	0.245021	3.0956e+14	0.148765
	-40.017	175.267	(0.2, 0.25]	0.1	0.245021	3.0956e+14	0.134848
	-40.017	175.267	(0.2, 0.25]	0.1	0.245021	3.0956e+14	0.165121
	-40.017	175.267	(0.2, 0.25]	0.1	0.245021	3.0956e+14	0.126345
	-40.017	175.267	(0.2, 0.25]	0.1	0.245021	3.0956e+14	0.153412
	-40.017	175.267	(0.2, 0.25]	0.1	0.245021	3.0956e+14
	-40.017	175.267	(0.2, 0.25]	0.1	0.245021	3.0956e+14	0.19702
	-40.017	175.267	(0.2, 0.25]	0.1	0.245021	3.0956e+14	0.151668
	-40.017	175.267	(0.2, 0.25]	0.1	0.245021	3.0956e+14	0.127467
	57.183	-2.85	(0.25, 0.3]	0.05	0.277209	2.74069e+14	0.401437
	57.183	-2.85	(0.25, 0.3]	0.05	0.277209	2.74069e+14	0.401103
	57.183	-2.85	(0.25, 0.3]	0.05	0.277209	2.74069e+14	0.401882
	57.183	-2.85	(0.25, 0.3]	0.05	0.277209	2.74069e+14	0.416131
	57.183	-2.85	(0.25, 0.3]	0.05	0.277209	2.74069e+14	0.399309
	57.183	-2.85	(0.25, 0.3]	0.05	0.277209	2.74069e+14	0.291983
	57.183	-2.85	(0.25, 0.3]	0.05	0.277209	2.74069e+14	0.389418
	57.183	-2.85	(0.25, 0.3]	0.05	0.277209	2.74069e+14	0.386895
	57.183	-2.85	(0.25, 0.3]	0.05	0.277209	2.74069e+14	0.414326
	57.183	-2.85	(0.25, 0.3]	0.05	0.277209	2.74069e+14	0.411448
	57.183	-2.85	(0.25, 0.3]	0.05	0.277209	2.74069e+14	0.40381
	57.183	-2.85	(0.25, 0.3]	0.05	0.277209	2.74069e+14	0.393497
	57.183	-2.85	(0.25, 0.3]	0.05	0.277209	2.74069e+14	0.412817
	57.183	-2.85	(0.25, 0.3]	0.05	0.277209	2.74069e+14	0.687245
	65.154	-147.501	(0.3, 0.35]	0.05	0.300509	1218045718458161	0.268045
	65.154	-147.501	(0.3, 0.35]	0.05	0.300509	1218045718458161	0.27405
	65.154	-147.503	(0.3, 0.35]	0.05	0.301369	1225568213711350	0.289668
	65.154	-147.503	(0.3, 0.35]	0.05	0.301369	1225568213711350	0.194098
	29.69	-81.994	(0.2, 0.25]	0.05	0.202616	1.33993e+14	0.262554
	29.69	-81.994	(0.2, 0.25]	0.05	0.202616	1.33993e+14	0.244787
	29.69	-81.994	(0.2, 0.25]	0.05	0.202616	1.33993e+14	0.255664
	19.931	-155.289	(0.25, 0.3]	0.05	0.270707	3.15957e+14	0.362333
	19.931	-155.289	(0.25, 0.3]	0.05	0.270707	3.15957e+14	0.362207
	19.931	-155.289	(0.25, 0.3]	0.05	0.270707	3.15957e+14
	19.931	-155.286	(0.25, 0.3]	0.05	0.269051	3.12778e+14
	40.177	-112.455	(0.15, 0.2]	0.05	0.181675	3.29432e+13	0.367736
	40.177	-112.455	(0.15, 0.2]	0.05	0.181675	3.29432e+13	0.356479
	40.177	-112.453	(0.15, 0.2]	0.05	0.181682	3.29357e+13	0.339474
	40.177	-112.453	(0.15, 0.2]	0.05	0.181682	3.29357e+13	0.317036
	26.895	70.6883	(0.0, 0.05]	0.1	0.0143914	1.90027e+13	0.587994
	27.0131	75.8758	(0.1, 0.15]	0.1	0.111357	1.29326e+13	0.454815
	43.984	11.342	(0.2, 0.25]	0.05	0.215413	1.3763e+14	0.433184
	43.984	11.342	(0.2, 0.25]	0.05	0.215413	1.3763e+14	0.353113
	43.984	11.342	(0.2, 0.25]	0.05	0.215413	1.3763e+14	0.322708
	43.984	11.342	(0.2, 0.25]	0.05	0.215413	1.3763e+14	0.35294
	43.984	11.342	(0.2, 0.25]	0.05	0.215413	1.3763e+14	0.409633
	43.984	11.342	(0.2, 0.25]	0.05	0.215413	1.3763e+14	0.384451
	43.984	11.342	(0.2, 0.25]	0.05	0.215413	1.3763e+14	0.279742
	43.984	11.342	(0.2, 0.25]	0.05	0.215413	1.3763e+14	0.335855
	43.984	11.342	(0.2, 0.25]	0.15	0.213229	1.03391e+14	0.437253
	43.984	11.342	(0.2, 0.25]	0.15	0.213229	1.03391e+14	0.401889
	43.984	11.342	(0.2, 0.25]	0.15	0.213229	1.03391e+14	0.41497
	43.984	11.342	(0.2, 0.25]	0.15	0.213229	1.03391e+14	0.417344
	43.984	11.342	(0.2, 0.25]	0.15	0.213229	1.03391e+14	0.416334
	43.984	11.342	(0.2, 0.25]	0.15	0.213229	1.03391e+14	0.408024
	43.984	11.342	(0.2, 0.25]	0.15	0.213229	1.03391e+14	0.453293
	43.984	11.342	(0.2, 0.25]	0.15	0.213229	1.03391e+14	0.397336
	43.984	11.342	(0.2, 0.25]	0.25	0.203334	5.91343e+13	0.37508
	43.984	11.342	(0.2, 0.25]	0.25	0.203334	5.91343e+13	0.411492
	43.984	11.342	(0.2, 0.25]	0.25	0.203334	5.91343e+13	0.419186
	43.984	11.342	(0.2, 0.25]	0.25	0.203334	5.91343e+13	0.461032
	43.984	11.342	(0.2, 0.25]	0.25	0.203334	5.91343e+13	0.403229
	43.984	11.342	(0.2, 0.25]	0.25	0.203334	5.91343e+13	0.413089
	43.984	11.342	(0.2, 0.25]	0.25	0.203334	5.91343e+13	0.388305
	43.984	11.342	(0.2, 0.25]	0.25	0.203334	5.91343e+13	0.43466
	43.984	11.342	(0.2, 0.25]	0.35	0.204286	3.55018e+13	0.321014
	43.984	11.342	(0.2, 0.25]	0.35	0.204286	3.55018e+13	0.396462
	43.984	11.342	(0.2, 0.25]	0.35	0.204286	3.55018e+13	0.364528
	43.984	11.342	(0.2, 0.25]	0.35	0.204286	3.55018e+13	0.355253
	43.984	11.342	(0.2, 0.25]	0.35	0.204286	3.55018e+13	0.369186
	43.984	11.342	(0.2, 0.25]	0.35	0.204286	3.55018e+13	0.323771
	43.984	11.342	(0.2, 0.25]	0.35	0.204286	3.55018e+13	0.342245
	43.984	11.342	(0.2, 0.25]	0.35	0.204286	3.55018e+13	0.373047
	43.984	11.341	(0.2, 0.25]	0.05	0.215174	1.51449e+14	0.444127
	43.984	11.341	(0.2, 0.25]	0.15	0.213393	1.14089e+14	0.405616
	43.984	11.341	(0.2, 0.25]	0.25	0.202088	6.50174e+13	0.421704
	43.984	11.341	(0.2, 0.25]	0.35	0.203699	3.90904e+13	0.348517
	43.985	11.342	(0.2, 0.25]	0.05	0.215735	1.3784e+14	0.453527
	43.985	11.342	(0.2, 0.25]	0.05	0.215735	1.3784e+14	0.386654
	43.985	11.342	(0.2, 0.25]	0.05	0.215735	1.3784e+14	0.388149
	43.985	11.342	(0.2, 0.25]	0.15	0.214381	1.03652e+14	0.426307
	43.985	11.342	(0.2, 0.25]	0.15	0.214381	1.03652e+14	0.403564
	43.985	11.342	(0.2, 0.25]	0.15	0.214381	1.03652e+14	0.380954
	43.985	11.342	(0.2, 0.25]	0.25	0.202606	5.90505e+13	0.412775
	43.985	11.342	(0.2, 0.25]	0.25	0.202606	5.90505e+13	0.370487
	43.985	11.342	(0.2, 0.25]	0.25	0.202606	5.90505e+13	0.353876
	43.985	11.342	(0.2, 0.25]	0.35	0.204224	3.55018e+13	0.244802
	43.985	11.342	(0.2, 0.25]	0.35	0.204224	3.55018e+13	0.318035
	43.985	11.342	(0.2, 0.25]	0.35	0.204224	3.55018e+13	0.297355
	51.024	100.772	(0.25, 0.3]	0.05	0.251609	8.71365e+14	0.0267235
	51.024	100.772	(0.25, 0.3]	0.05	0.251609	8.71365e+14	0.0451535
	51.024	100.772	(0.25, 0.3]	0.05	0.251609	8.71365e+14	0.0345953
	51.024	100.772	(0.25, 0.3]	0.05	0.251609	8.71365e+14	0.0249486
	51.024	100.772	(0.25, 0.3]	0.05	0.251609	8.71365e+14	0.0720453
	51.024	100.772	(0.25, 0.3]	0.05	0.251609	8.71365e+14	0.0685309
	51.024	100.772	(0.25, 0.3]	0.05	0.251609	8.71365e+14	0.0963475
	51.024	100.772	(0.25, 0.3]	0.05	0.251609	8.71365e+14	0.0880806
	51.024	100.772	(0.25, 0.3]	0.05	0.251609	8.71365e+14	0.0445158
	51.024	100.772	(0.25, 0.3]	0.05	0.251609	8.71365e+14	0.0727889
	51.024	100.772	(0.25, 0.3]	0.05	0.251609	8.71365e+14	0.119741
	51.024	100.772	(0.25, 0.3]	0.05	0.251609	8.71365e+14	0.0504887
	51.024	100.772	(0.25, 0.3]	0.05	0.251609	8.71365e+14	0.0626198
	51.024	100.772	(0.25, 0.3]	0.05	0.251609	8.71365e+14	0.122305
	51.024	100.772	(0.25, 0.3]	0.05	0.251609	8.71365e+14	0.0742792
	51.024	100.772	(0.25, 0.3]	0.05	0.251609	8.71365e+14	0.119168
	51.024	100.772	(0.25, 0.3]	0.05	0.251609	8.71365e+14	0.101428
	51.024	100.772	(0.25, 0.3]	0.05	0.251609	8.71365e+14	0.0785274
	51.024	100.772	(0.25, 0.3]	0.05	0.251609	8.71365e+14	0.071395
	51.024	100.772	(0.25, 0.3]	0.05	0.251609	8.71365e+14	0.0273945
	51.024	100.772	(0.25, 0.3]	0.05	0.251609	8.71365e+14	0.0364192
	51.024	100.772	(0.25, 0.3]	0.05	0.251609	8.71365e+14	0.0357575
	51.024	100.772	(0.25, 0.3]	0.05	0.251609	8.71365e+14	0.0411951
	51.024	100.772	(0.25, 0.3]	0.05	0.251609	8.71365e+14	0.030442
	51.024	100.772	(0.25, 0.3]	0.05	0.251609	8.71365e+14	0.0494507
	51.024	100.772	(0.25, 0.3]	0.05	0.251609	8.71365e+14	0.0205998
	51.024	100.772	(0.25, 0.3]	0.05	0.251609	8.71365e+14	0.0596564
	51.024	100.772	(0.25, 0.3]	0.05	0.251609	8.71365e+14	0.0578879
	51.024	100.772	(0.25, 0.3]	0.05	0.251609	8.71365e+14	0.028337
	51.024	100.772	(0.25, 0.3]	0.05	0.251609	8.71365e+14	0.085735
	51.024	100.772	(0.25, 0.3]	0.05	0.251609	8.71365e+14	0.0430135
	51.024	100.772	(0.25, 0.3]	0.05	0.251609	8.71365e+14	0.102355
	51.024	100.772	(0.25, 0.3]	0.05	0.251609	8.71365e+14	0.0847909
	51.024	100.772	(0.25, 0.3]	0.05	0.251609	8.71365e+14
	51.024	100.772	(0.25, 0.3]	0.05	0.251609	8.71365e+14	0.0281225
	51.024	100.772	(0.25, 0.3]	0.05	0.251609	8.71365e+14	0.026414
	51.024	100.772	(0.25, 0.3]	0.05	0.251609	8.71365e+14	0.0581451
	51.024	100.772	(0.25, 0.3]	0.05	0.251609	8.71365e+14	0.0194087
	51.024	100.772	(0.25, 0.3]	0.05	0.251609	8.71365e+14	0.0346827
	51.024	100.772	(0.25, 0.3]	0.05	0.251609	8.71365e+14	0.0605944
	51.024	100.772	(0.25, 0.3]	0.05	0.251609	8.71365e+14	0.070015
	51.024	100.772	(0.25, 0.3]	0.05	0.251609	8.71365e+14	0.0249352
	51.024	100.772	(0.25, 0.3]	0.05	0.251609	8.71365e+14	0.0663108
	51.024	100.772	(0.25, 0.3]	0.05	0.251609	8.71365e+14	0.0522456
	51.024	100.772	(0.25, 0.3]	0.05	0.251609	8.71365e+14	0.0230253
	51.024	100.772	(0.25, 0.3]	0.05	0.251609	8.71365e+14	0.0243975
	51.024	100.772	(0.25, 0.3]	0.05	0.251609	8.71365e+14	0.0608247
	51.024	100.772	(0.25, 0.3]	0.05	0.251609	8.71365e+14	0.241818
	51.024	100.772	(0.25, 0.3]	0.05	0.251609	8.71365e+14	0.0337647
	51.024	100.772	(0.25, 0.3]	0.05	0.251609	8.71365e+14	0.0355633
	51.024	100.772	(0.25, 0.3]	0.05	0.251609	8.71365e+14	0.0497116
	51.024	100.772	(0.25, 0.3]	0.05	0.251609	8.71365e+14	0.140579
	51.024	100.772	(0.25, 0.3]	0.05	0.251609	8.71365e+14	0.122316
	51.024	100.772	(0.25, 0.3]	0.05	0.251609	8.71365e+14	0.0314304
	51.024	100.772	(0.25, 0.3]	0.05	0.251609	8.71365e+14	0.0385703
	51.024	100.772	(0.25, 0.3]	0.05	0.251609	8.71365e+14	0.0586732
	51.024	100.772	(0.25, 0.3]	0.05	0.251609	8.71365e+14	0.0262628
	51.024	100.772	(0.25, 0.3]	0.05	0.251609	8.71365e+14	0.148752
	51.024	100.772	(0.25, 0.3]	0.05	0.251609	8.71365e+14	0.0967646
	51.024	100.772	(0.25, 0.3]	0.05	0.251609	8.71365e+14	0.0412393
	51.024	100.772	(0.25, 0.3]	0.05	0.251609	8.71365e+14	0.0717153
	51.024	100.772	(0.25, 0.3]	0.05	0.251609	8.71365e+14	0.0545003
	51.024	100.772	(0.25, 0.3]	0.05	0.251609	8.71365e+14	0.0401356
	51.024	100.772	(0.25, 0.3]	0.05	0.251609	8.71365e+14	0.0955018
	51.024	100.772	(0.25, 0.3]	0.05	0.251609	8.71365e+14	0.0865003
	51.024	100.772	(0.25, 0.3]	0.05	0.251609	8.71365e+14	0.0643983
	51.024	100.772	(0.25, 0.3]	0.05	0.251609	8.71365e+14	0.0390775
	51.024	100.772	(0.25, 0.3]	0.05	0.251609	8.71365e+14	0.0639548
	51.024	100.772	(0.25, 0.3]	0.05	0.251609	8.71365e+14	0.0363058
	51.024	100.772	(0.25, 0.3]	0.05	0.251609	8.71365e+14	0.0838716
	51.024	100.772	(0.25, 0.3]	0.05	0.251609	8.71365e+14	0.0646104
	51.024	100.772	(0.25, 0.3]	0.05	0.251609	8.71365e+14	0.0628153
	51.024	100.772	(0.25, 0.3]	0.05	0.251609	8.71365e+14	0.0703722
	51.024	100.772	(0.25, 0.3]	0.05	0.251609	8.71365e+14	0.0670692
	51.024	100.772	(0.25, 0.3]	0.05	0.251609	8.71365e+14	0.0700944
	51.024	100.772	(0.25, 0.3]	0.05	0.251609	8.71365e+14	0.0906424
	51.024	100.772	(0.25, 0.3]	0.05	0.251609	8.71365e+14	0.0822673
	51.024	100.772	(0.25, 0.3]	0.05	0.251609	8.71365e+14	0.0801232
	51.024	100.772	(0.25, 0.3]	0.05	0.251609	8.71365e+14	0.0923993
	51.024	100.772	(0.25, 0.3]	0.05	0.251609	8.71365e+14	0.0812046
	51.024	100.772	(0.25, 0.3]	0.05	0.251609	8.71365e+14	0.0824442
	51.024	100.772	(0.25, 0.3]	0.05	0.251609	8.71365e+14	0.120645
	51.024	100.772	(0.25, 0.3]	0.05	0.251609	8.71365e+14	0.0314385
	51.024	100.772	(0.25, 0.3]	0.05	0.251609	8.71365e+14	0.403101
	51.024	100.772	(0.25, 0.3]	0.05	0.251609	8.71365e+14	0.0796762
	51.024	100.772	(0.25, 0.3]	0.05	0.251609	8.71365e+14	0.0658188
	51.024	100.772	(0.25, 0.3]	0.05	0.251609	8.71365e+14	0.367011
	51.024	100.772	(0.25, 0.3]	0.05	0.251609	8.71365e+14	0.110017
	51.024	100.772	(0.25, 0.3]	0.05	0.251609	8.71365e+14	0.0869038
	51.024	100.772	(0.25, 0.3]	0.05	0.251609	8.71365e+14	0.053601
	51.024	100.772	(0.25, 0.3]	0.05	0.251609	8.71365e+14	0.0894206
	51.024	100.772	(0.25, 0.3]	0.05	0.251609	8.71365e+14	0.058966
	51.024	100.772	(0.25, 0.3]	0.05	0.251609	8.71365e+14	0.0770443
	51.024	100.772	(0.25, 0.3]	0.05	0.251609	8.71365e+14	0.110175
	51.024	100.772	(0.25, 0.3]	0.05	0.251609	8.71365e+14	0.0478838
	51.024	100.772	(0.25, 0.3]	0.05	0.251609	8.71365e+14	0.0512946
	51.024	100.772	(0.25, 0.3]	0.05	0.251609	8.71365e+14	0.0456383
	51.024	100.772	(0.25, 0.3]	0.05	0.251609	8.71365e+14	0.0212333
	51.024	100.772	(0.25, 0.3]	0.05	0.251609	8.71365e+14	0.0343022
	51.024	100.772	(0.25, 0.3]	0.05	0.251609	8.71365e+14	0.046439
	51.024	100.772	(0.25, 0.3]	0.05	0.251609	8.71365e+14	0.0519639
	51.024	100.772	(0.25, 0.3]	0.05	0.251609	8.71365e+14	0.0453171
	51.024	100.772	(0.25, 0.3]	0.05	0.251609	8.71365e+14	0.0389022
	51.024	100.772	(0.25, 0.3]	0.05	0.251609	8.71365e+14	0.0584384
	51.024	100.772	(0.25, 0.3]	0.05	0.251609	8.71365e+14	0.0513401
	51.024	100.772	(0.25, 0.3]	0.05	0.251609	8.71365e+14	0.358716
	51.024	100.772	(0.25, 0.3]	0.05	0.251609	8.71365e+14	0.0826074
	51.024	100.772	(0.25, 0.3]	0.05	0.251609	8.71365e+14	0.0246244
	51.024	100.772	(0.25, 0.3]	0.05	0.251609	8.71365e+14
	51.024	100.772	(0.25, 0.3]	0.05	0.251609	8.71365e+14	0.0744306
	51.024	100.772	(0.25, 0.3]	0.05	0.251609	8.71365e+14	0.0482984
	51.024	100.772	(0.25, 0.3]	0.05	0.251609	8.71365e+14	0.0572921
	51.024	100.772	(0.25, 0.3]	0.05	0.251609	8.71365e+14	0.047761
	51.024	100.772	(0.25, 0.3]	0.05	0.251609	8.71365e+14	0.0692238
	51.024	100.772	(0.25, 0.3]	0.05	0.251609	8.71365e+14	0.0476493
	51.024	100.772	(0.25, 0.3]	0.05	0.251609	8.71365e+14	0.0401501
	51.024	100.772	(0.25, 0.3]	0.05	0.251609	8.71365e+14	0.055541
	51.024	100.772	(0.25, 0.3]	0.05	0.251609	8.71365e+14	0.0630296
	51.024	100.772	(0.25, 0.3]	0.05	0.251609	8.71365e+14	0.0379183
	51.024	100.772	(0.25, 0.3]	0.05	0.251609	8.71365e+14	0.0295151
	51.024	100.772	(0.25, 0.3]	0.05	0.251609	8.71365e+14	0.0331349
	51.024	100.772	(0.25, 0.3]	0.05	0.251609	8.71365e+14	0.0469201
	51.024	100.772	(0.25, 0.3]	0.05	0.251609	8.71365e+14	0.0922109
	51.024	100.772	(0.25, 0.3]	0.05	0.251609	8.71365e+14	0.0339231
	51.024	100.772	(0.25, 0.3]	0.05	0.251609	8.71365e+14	0.346898
	51.024	100.772	(0.25, 0.3]	0.05	0.251609	8.71365e+14	0.044194
	51.024	100.772	(0.25, 0.3]	0.05	0.251609	8.71365e+14	0.0232586
	51.024	100.772	(0.25, 0.3]	0.05	0.251609	8.71365e+14	0.314495
	51.024	100.772	(0.25, 0.3]	0.05	0.251609	8.71365e+14	0.0512894
	51.024	100.772	(0.25, 0.3]	0.05	0.251609	8.71365e+14	0.0329915
	51.024	100.772	(0.25, 0.3]	0.05	0.251609	8.71365e+14	0.0832932
	51.024	100.772	(0.25, 0.3]	0.05	0.251609	8.71365e+14	0.040851
	51.024	100.772	(0.25, 0.3]	0.05	0.251609	8.71365e+14	0.0656893
	51.024	100.772	(0.25, 0.3]	0.05	0.251609	8.71365e+14	0.0347536
	51.024	100.772	(0.25, 0.3]	0.05	0.251609	8.71365e+14	0.0694142
	51.024	100.772	(0.25, 0.3]	0.05	0.251609	8.71365e+14	0.0928693
	51.024	100.772	(0.25, 0.3]	0.05	0.251609	8.71365e+14	0.0722865
	51.024	100.772	(0.25, 0.3]	0.05	0.251609	8.71365e+14	0.100438
	51.024	100.772	(0.25, 0.3]	0.05	0.251609	8.71365e+14	0.0512403
	51.024	100.772	(0.25, 0.3]	0.05	0.251609	8.71365e+14	0.0873207
	51.024	100.772	(0.25, 0.3]	0.05	0.251609	8.71365e+14	0.147501
	51.024	100.772	(0.25, 0.3]	0.05	0.251609	8.71365e+14	0.104188
	51.024	100.772	(0.25, 0.3]	0.05	0.251609	8.71365e+14	0.0290589
	51.024	100.772	(0.25, 0.3]	0.05	0.251609	8.71365e+14	0.124815
	51.024	100.772	(0.25, 0.3]	0.05	0.251609	8.71365e+14	0.0560191
	51.024	100.772	(0.25, 0.3]	0.05	0.251609	8.71365e+14	0.0836161
	51.024	100.772	(0.25, 0.3]	0.05	0.251609	8.71365e+14	0.0322219
	51.024	100.772	(0.25, 0.3]	0.05	0.251609	8.71365e+14	0.040524
	51.024	100.772	(0.25, 0.3]	0.05	0.251609	8.71365e+14	0.0432336
	51.024	100.772	(0.25, 0.3]	0.05	0.251609	8.71365e+14	0.123207
	51.024	100.772	(0.25, 0.3]	0.05	0.251609	8.71365e+14	0.0509318
	51.024	100.772	(0.25, 0.3]	0.05	0.251609	8.71365e+14	0.0903867
	51.024	100.772	(0.25, 0.3]	0.05	0.251609	8.71365e+14	0.0533453
	51.024	100.772	(0.25, 0.3]	0.05	0.251609	8.71365e+14	0.0925186
	51.024	100.772	(0.25, 0.3]	0.05	0.251609	8.71365e+14	0.172727
	51.024	100.772	(0.25, 0.3]	0.05	0.251609	8.71365e+14	0.160249
	51.024	100.772	(0.25, 0.3]	0.05	0.251609	8.71365e+14	0.0443177
	51.024	100.772	(0.25, 0.3]	0.05	0.251609	8.71365e+14	0.12582
	51.024	100.772	(0.25, 0.3]	0.05	0.251609	8.71365e+14	0.0503935
	51.024	100.772	(0.25, 0.3]	0.05	0.251609	8.71365e+14	0.145409
	51.024	100.772	(0.25, 0.3]	0.05	0.251609	8.71365e+14	0.0457198
	51.024	100.772	(0.25, 0.3]	0.05	0.251609	8.71365e+14	0.0600476
	51.024	100.772	(0.25, 0.3]	0.05	0.251609	8.71365e+14	0.0718453
	51.024	100.772	(0.25, 0.3]	0.05	0.251609	8.71365e+14	0.0504459
	51.024	100.772	(0.25, 0.3]	0.05	0.251609	8.71365e+14	0.0575444
	51.024	100.772	(0.25, 0.3]	0.05	0.251609	8.71365e+14	0.0345438
	51.024	100.772	(0.25, 0.3]	0.05	0.251609	8.71365e+14	0.0850119
	51.024	100.772	(0.25, 0.3]	0.05	0.251609	8.71365e+14	0.0687495
	51.024	100.772	(0.25, 0.3]	0.05	0.251609	8.71365e+14	0.051942
	51.024	100.772	(0.25, 0.3]	0.05	0.251609	8.71365e+14	0.0857155
	51.024	100.772	(0.25, 0.3]	0.05	0.251609	8.71365e+14	0.0692613
	51.024	100.772	(0.25, 0.3]	0.05	0.251609	8.71365e+14	0.1924
	51.024	100.772	(0.25, 0.3]	0.05	0.251609	8.71365e+14	0.0533056
	51.024	100.772	(0.25, 0.3]	0.05	0.251609	8.71365e+14	0.0313225
	51.024	100.772	(0.25, 0.3]	0.05	0.251609	8.71365e+14	0.103257
	51.024	100.772	(0.25, 0.3]	0.05	0.251609	8.71365e+14	0.180628
	51.024	100.772	(0.25, 0.3]	0.05	0.251609	8.71365e+14	0.0560755
	51.024	100.772	(0.25, 0.3]	0.05	0.251609	8.71365e+14	0.0676595
	51.024	100.772	(0.25, 0.3]	0.05	0.251609	8.71365e+14	0.0475795
	51.024	100.772	(0.25, 0.3]	0.1	0.255467	8.52765e+14	0.296644
	51.024	100.772	(0.25, 0.3]	0.1	0.255467	8.52765e+14	0.295147
	51.024	100.772	(0.25, 0.3]	0.1	0.255467	8.52765e+14	0.327514
	51.024	100.772	(0.25, 0.3]	0.1	0.255467	8.52765e+14	0.346525
	51.024	100.772	(0.25, 0.3]	0.1	0.255467	8.52765e+14	0.32333
	51.024	100.772	(0.25, 0.3]	0.1	0.255467	8.52765e+14	0.111685
	51.024	100.772	(0.25, 0.3]	0.1	0.255467	8.52765e+14	0.317295
	51.024	100.772	(0.25, 0.3]	0.1	0.255467	8.52765e+14	0.384464
	51.024	100.772	(0.25, 0.3]	0.1	0.255467	8.52765e+14	0.359754
	51.024	100.772	(0.25, 0.3]	0.1	0.255467	8.52765e+14	0.360496
	51.024	100.772	(0.25, 0.3]	0.1	0.255467	8.52765e+14	0.398082
	51.024	100.772	(0.25, 0.3]	0.1	0.255467	8.52765e+14	0.392945
	51.024	100.772	(0.25, 0.3]	0.1	0.255467	8.52765e+14	0.403152
	51.024	100.772	(0.25, 0.3]	0.1	0.255467	8.52765e+14	0.335581
	51.024	100.772	(0.25, 0.3]	0.1	0.255467	8.52765e+14	0.390546
	51.024	100.772	(0.25, 0.3]	0.1	0.255467	8.52765e+14	0.413844
	51.024	100.772	(0.25, 0.3]	0.1	0.255467	8.52765e+14	0.397598
	51.024	100.772	(0.25, 0.3]	0.1	0.255467	8.52765e+14	0.420336
	51.024	100.772	(0.25, 0.3]	0.1	0.255467	8.52765e+14	0.380187
	51.024	100.772	(0.25, 0.3]	0.1	0.255467	8.52765e+14	0.342923
	51.024	100.772	(0.25, 0.3]	0.1	0.255467	8.52765e+14	0.383124
	51.024	100.772	(0.25, 0.3]	0.1	0.255467	8.52765e+14	0.387444
	51.024	100.772	(0.25, 0.3]	0.1	0.255467	8.52765e+14	0.355822
	51.024	100.772	(0.25, 0.3]	0.1	0.255467	8.52765e+14	0.432365
	51.024	100.772	(0.25, 0.3]	0.1	0.255467	8.52765e+14	0.378291
	51.024	100.772	(0.25, 0.3]	0.1	0.255467	8.52765e+14	0.370129
	51.024	100.772	(0.25, 0.3]	0.1	0.255467	8.52765e+14	0.460924
	51.024	100.772	(0.25, 0.3]	0.1	0.255467	8.52765e+14	0.412222
	51.024	100.772	(0.25, 0.3]	0.1	0.255467	8.52765e+14	0.392647
	51.024	100.772	(0.25, 0.3]	0.1	0.255467	8.52765e+14	0.278703
	51.024	100.772	(0.25, 0.3]	0.1	0.255467	8.52765e+14	0.418659
	51.024	100.772	(0.25, 0.3]	0.1	0.255467	8.52765e+14	0.273745
	51.024	100.772	(0.25, 0.3]	0.1	0.255467	8.52765e+14	0.317316
	51.024	100.772	(0.25, 0.3]	0.1	0.255467	8.52765e+14	0.362185
	51.024	100.772	(0.25, 0.3]	0.1	0.255467	8.52765e+14	0.312945
	51.024	100.772	(0.25, 0.3]	0.1	0.255467	8.52765e+14	0.278449
	51.024	100.772	(0.25, 0.3]	0.1	0.255467	8.52765e+14	0.276303
	51.024	100.772	(0.25, 0.3]	0.1	0.255467	8.52765e+14	0.419007
	51.024	100.772	(0.25, 0.3]	0.1	0.255467	8.52765e+14	0.394839
	51.024	100.772	(0.25, 0.3]	0.1	0.255467	8.52765e+14	0.369848
	51.024	100.772	(0.25, 0.3]	0.1	0.255467	8.52765e+14	0.333809
	51.024	100.772	(0.25, 0.3]	0.1	0.255467	8.52765e+14	0.389778
	51.024	100.772	(0.25, 0.3]	0.1	0.255467	8.52765e+14	0.414527
	51.024	100.772	(0.25, 0.3]	0.1	0.255467	8.52765e+14	0.388739
	51.024	100.772	(0.25, 0.3]	0.1	0.255467	8.52765e+14	0.383788
	51.024	100.772	(0.25, 0.3]	0.1	0.255467	8.52765e+14	0.276131
	51.024	100.772	(0.25, 0.3]	0.1	0.255467	8.52765e+14	0.368535
	51.024	100.772	(0.25, 0.3]	0.1	0.255467	8.52765e+14	0.336007
	51.024	100.772	(0.25, 0.3]	0.1	0.255467	8.52765e+14	0.368184
	51.024	100.772	(0.25, 0.3]	0.1	0.255467	8.52765e+14	0.330056
	51.024	100.772	(0.25, 0.3]	0.1	0.255467	8.52765e+14	0.3706
	41.8415	-88.2304	(0.2, 0.25]	0.025	0.224947	109799756332161	0.292308
	41.8415	-88.2304	(0.2, 0.25]	0.025	0.224947	109799756332161	0.253714
	41.8415	-88.2304	(0.2, 0.25]	0.025	0.224947	109799756332161	0.278166
	41.8415	-88.2304	(0.2, 0.25]	0.025	0.224947	109799756332161	0.275146
	41.8415	-88.2304	(0.2, 0.25]	0.025	0.224947	109799756332161	0.33492
	41.8415	-88.2304	(0.2, 0.25]	0.025	0.224947	109799756332161	0.25625
	41.8415	-88.2304	(0.2, 0.25]	0.025	0.224947	109799756332161	0.243477
	41.8415	-88.2304	(0.2, 0.25]	0.025	0.224947	109799756332161	0.281071
	41.8415	-88.2304	(0.2, 0.25]	0.025	0.224947	109799756332161	0.209844
	41.8415	-88.2304	(0.2, 0.25]	0.025	0.224947	109799756332161	0.377443
	41.8415	-88.2304	(0.2, 0.25]	0.025	0.224947	109799756332161	0.260199
	41.8415	-88.2304	(0.2, 0.25]	0.025	0.224947	109799756332161	0.331864
	41.8415	-88.2304	(0.2, 0.25]	0.025	0.224947	109799756332161	0.245556
	41.8415	-88.2304	(0.2, 0.25]	0.025	0.224947	109799756332161	0.307461
	41.8415	-88.2304	(0.2, 0.25]	0.025	0.224947	109799756332161	0.31312
	41.8415	-88.2304	(0.2, 0.25]	0.025	0.224947	109799756332161	0.195032
	41.8415	-88.2304	(0.2, 0.25]	0.025	0.224947	109799756332161	0.220322
	41.8415	-88.2304	(0.2, 0.25]	0.025	0.224947	109799756332161	0.256187
	41.8415	-88.2304	(0.2, 0.25]	0.025	0.224947	109799756332161	0.115733
	41.8415	-88.2304	(0.2, 0.25]	0.025	0.224947	109799756332161
	41.8415	-88.2304	(0.2, 0.25]	0.025	0.224947	109799756332161	0.189085
	41.8415	-88.2304	(0.2, 0.25]	0.025	0.224947	109799756332161	0.232878
	41.8415	-88.2304	(0.2, 0.25]	0.025	0.224947	109799756332161	0.247526
	41.8407	-88.2304	(0.2, 0.25]	0.025	0.223987	1.09742e+14	0.329289
	41.8407	-88.2304	(0.2, 0.25]	0.025	0.223987	1.09742e+14	0.24659
	41.8407	-88.2304	(0.2, 0.25]	0.025	0.223987	1.09742e+14
	41.8407	-88.2304	(0.2, 0.25]	0.025	0.223987	1.09742e+14	0.301097
	41.8407	-88.2304	(0.2, 0.25]	0.025	0.223987	1.09742e+14	0.332923
	41.8407	-88.2304	(0.2, 0.25]	0.025	0.223987	1.09742e+14	0.231812
	41.8407	-88.2304	(0.2, 0.25]	0.025	0.223987	1.09742e+14	0.281166
	41.8407	-88.2304	(0.2, 0.25]	0.025	0.223987	1.09742e+14	0.255829
	41.8407	-88.2304	(0.2, 0.25]	0.025	0.223987	1.09742e+14	0.321649
	41.8407	-88.2304	(0.2, 0.25]	0.025	0.223987	1.09742e+14	0.300459
	41.8407	-88.2304	(0.2, 0.25]	0.025	0.223987	1.09742e+14	0.365623
	41.8407	-88.2304	(0.2, 0.25]	0.025	0.223987	1.09742e+14	0.227396
	41.8407	-88.2304	(0.2, 0.25]	0.025	0.223987	1.09742e+14	0.271376
	41.8407	-88.2304	(0.2, 0.25]	0.025	0.223987	1.09742e+14	0.237377
	41.8407	-88.2304	(0.2, 0.25]	0.025	0.223987	1.09742e+14	0.322551
	41.8407	-88.2304	(0.2, 0.25]	0.025	0.223987	1.09742e+14
	41.8407	-88.2304	(0.2, 0.25]	0.025	0.223987	1.09742e+14	0.276749
	41.8407	-88.2304	(0.2, 0.25]	0.025	0.223987	1.09742e+14	0.203274
	41.8407	-88.2304	(0.2, 0.25]	0.025	0.223987	1.09742e+14	0.306453
	41.8407	-88.2304	(0.2, 0.25]	0.025	0.223987	1.09742e+14	0.2598
	41.8407	-88.2304	(0.2, 0.25]	0.025	0.223987	1.09742e+14	0.271419
	41.8407	-88.2304	(0.2, 0.25]	0.025	0.223987	1.09742e+14	0.282191
	41.8407	-88.2304	(0.2, 0.25]	0.025	0.223987	1.09742e+14	0.229286
	41.8407	-88.2304	(0.2, 0.25]	0.025	0.223987	1.09742e+14
	41.8407	-88.2304	(0.2, 0.25]	0.025	0.223987	1.09742e+14	0.275075
	41.8411	-88.2304	(0.2, 0.25]	0.025	0.224947	109799756332161	0.460505
	41.8411	-88.2304	(0.2, 0.25]	0.025	0.224947	109799756332161	0.416293
	41.8411	-88.2304	(0.2, 0.25]	0.025	0.224947	109799756332161	0.453641
	41.8411	-88.2304	(0.2, 0.25]	0.025	0.224947	109799756332161	0.430185
	41.8411	-88.2304	(0.2, 0.25]	0.025	0.224947	109799756332161	0.429731
	41.8411	-88.2304	(0.2, 0.25]	0.025	0.224947	109799756332161	0.414808
	41.8411	-88.2304	(0.2, 0.25]	0.025	0.224947	109799756332161	0.259146
	41.8411	-88.2304	(0.2, 0.25]	0.025	0.224947	109799756332161	0.435726
	41.8411	-88.2304	(0.2, 0.25]	0.025	0.224947	109799756332161	0.422604
	41.8411	-88.2304	(0.2, 0.25]	0.025	0.224947	109799756332161	0.358341
	41.8411	-88.2304	(0.2, 0.25]	0.025	0.224947	109799756332161	0.440083
	41.8411	-88.2304	(0.2, 0.25]	0.025	0.224947	109799756332161	0.361679
	41.8411	-88.2304	(0.2, 0.25]	0.025	0.224947	109799756332161	0.443974
	41.8411	-88.2304	(0.2, 0.25]	0.025	0.224947	109799756332161	0.391788
	41.8411	-88.2304	(0.2, 0.25]	0.025	0.224947	109799756332161	0.355797
	41.8411	-88.2304	(0.2, 0.25]	0.025	0.224947	109799756332161	0.303717
	41.8411	-88.2304	(0.2, 0.25]	0.025	0.224947	109799756332161	0.455166
	41.8411	-88.2304	(0.2, 0.25]	0.025	0.224947	109799756332161	0.383235
	41.8411	-88.2304	(0.2, 0.25]	0.025	0.224947	109799756332161	0.292132
	41.8411	-88.2304	(0.2, 0.25]	0.025	0.224947	109799756332161	0.354055
	41.8411	-88.2304	(0.2, 0.25]	0.025	0.224947	109799756332161	0.383174
	41.8411	-88.2304	(0.2, 0.25]	0.025	0.224947	109799756332161	0.348512
	41.8411	-88.2304	(0.2, 0.25]	0.025	0.224947	109799756332161	0.423549
	41.8411	-88.2304	(0.2, 0.25]	0.025	0.224947	109799756332161	0.418116
	41.8415	-88.2304	(0.2, 0.25]	0.025	0.224947	109799756332161	0.339603
	41.8415	-88.2304	(0.2, 0.25]	0.025	0.224947	109799756332161	0.361403
	41.8415	-88.2304	(0.2, 0.25]	0.025	0.224947	109799756332161	0.402811
	41.8415	-88.2304	(0.2, 0.25]	0.025	0.224947	109799756332161	0.184293
	41.8415	-88.2304	(0.2, 0.25]	0.025	0.224947	109799756332161	0.243094
	41.8415	-88.2304	(0.2, 0.25]	0.025	0.224947	109799756332161	0.257993
	41.8415	-88.2304	(0.2, 0.25]	0.025	0.224947	109799756332161	0.241952
	41.8415	-88.2304	(0.2, 0.25]	0.025	0.224947	109799756332161	0.377797
	41.8415	-88.2304	(0.2, 0.25]	0.025	0.224947	109799756332161	0.34297
	41.8415	-88.2304	(0.2, 0.25]	0.025	0.224947	109799756332161	0.247504
	41.8415	-88.2304	(0.2, 0.25]	0.025	0.224947	109799756332161	0.21977
	41.8415	-88.2304	(0.2, 0.25]	0.025	0.224947	109799756332161	0.435063
	41.8415	-88.2304	(0.2, 0.25]	0.025	0.224947	109799756332161	0.220073
	41.8415	-88.2304	(0.2, 0.25]	0.025	0.224947	109799756332161	0.362303
	41.8415	-88.2304	(0.2, 0.25]	0.025	0.224947	109799756332161	0.381272
	41.8415	-88.2304	(0.2, 0.25]	0.025	0.224947	109799756332161	0.344677
	41.8415	-88.2304	(0.2, 0.25]	0.025	0.224947	109799756332161	0.413482
	41.8415	-88.2304	(0.2, 0.25]	0.025	0.224947	109799756332161	0.273578
	41.8415	-88.2304	(0.2, 0.25]	0.025	0.224947	109799756332161	0.264202
	41.8415	-88.2304	(0.2, 0.25]	0.025	0.224947	109799756332161	0.162497
	41.8415	-88.2304	(0.2, 0.25]	0.025	0.224947	109799756332161	0.309908
	41.8415	-88.2304	(0.2, 0.25]	0.025	0.224947	109799756332161	0.226328
	41.8415	-88.2304	(0.2, 0.25]	0.025	0.224947	109799756332161	0.313062
	41.8407	-88.2304	(0.2, 0.25]	0.025	0.223987	1.09742e+14	0.243967
	41.8407	-88.2304	(0.2, 0.25]	0.025	0.223987	1.09742e+14	0.207215
	41.8407	-88.2304	(0.2, 0.25]	0.025	0.223987	1.09742e+14	0.2587
	41.8407	-88.2304	(0.2, 0.25]	0.025	0.223987	1.09742e+14	0.324169
	41.8407	-88.2304	(0.2, 0.25]	0.025	0.223987	1.09742e+14	0.247877
	41.8407	-88.2304	(0.2, 0.25]	0.025	0.223987	1.09742e+14	0.301083
	41.8407	-88.2304	(0.2, 0.25]	0.025	0.223987	1.09742e+14	0.282156
	41.8407	-88.2304	(0.2, 0.25]	0.025	0.223987	1.09742e+14	0.114861
	41.8407	-88.2304	(0.2, 0.25]	0.025	0.223987	1.09742e+14	0.330637
	41.8407	-88.2304	(0.2, 0.25]	0.025	0.223987	1.09742e+14	0.235795
	41.8407	-88.2304	(0.2, 0.25]	0.025	0.223987	1.09742e+14	0.352123
	41.8407	-88.2304	(0.2, 0.25]	0.025	0.223987	1.09742e+14	0.193029
	41.8407	-88.2304	(0.2, 0.25]	0.025	0.223987	1.09742e+14
	41.8407	-88.2304	(0.2, 0.25]	0.025	0.223987	1.09742e+14	0.19659
	41.8407	-88.2304	(0.2, 0.25]	0.025	0.223987	1.09742e+14	0.192664
	41.8407	-88.2304	(0.2, 0.25]	0.025	0.223987	1.09742e+14	0.352159
	41.8407	-88.2304	(0.2, 0.25]	0.025	0.223987	1.09742e+14	0.255967
	41.8407	-88.2304	(0.2, 0.25]	0.025	0.223987	1.09742e+14	0.226516
	41.8407	-88.2304	(0.2, 0.25]	0.025	0.223987	1.09742e+14	0.328223
	41.8407	-88.2304	(0.2, 0.25]	0.025	0.223987	1.09742e+14	0.245359
	41.8407	-88.2304	(0.2, 0.25]	0.025	0.223987	1.09742e+14	0.409189
	41.8407	-88.2304	(0.2, 0.25]	0.025	0.223987	1.09742e+14	0.241766
	41.8407	-88.2304	(0.2, 0.25]	0.025	0.223987	1.09742e+14	0.307727
	41.8411	-88.2304	(0.2, 0.25]	0.025	0.224947	109799756332161	0.227771
	41.8411	-88.2304	(0.2, 0.25]	0.025	0.224947	109799756332161	0.243092
	41.8411	-88.2304	(0.2, 0.25]	0.025	0.224947	109799756332161	0.268045
	41.8411	-88.2304	(0.2, 0.25]	0.025	0.224947	109799756332161	0.208582
	41.8411	-88.2304	(0.2, 0.25]	0.025	0.224947	109799756332161	0.241219
	41.8411	-88.2304	(0.2, 0.25]	0.025	0.224947	109799756332161	0.388268
	41.8411	-88.2304	(0.2, 0.25]	0.025	0.224947	109799756332161	0.213045
	41.8411	-88.2304	(0.2, 0.25]	0.025	0.224947	109799756332161	0.40419
	41.8411	-88.2304	(0.2, 0.25]	0.025	0.224947	109799756332161	0.188048
	41.8411	-88.2304	(0.2, 0.25]	0.025	0.224947	109799756332161
	41.8411	-88.2304	(0.2, 0.25]	0.025	0.224947	109799756332161	0.241722
	41.8411	-88.2304	(0.2, 0.25]	0.025	0.224947	109799756332161	0.233172
	41.8411	-88.2304	(0.2, 0.25]	0.025	0.224947	109799756332161	0.211544
	41.8411	-88.2304	(0.2, 0.25]	0.025	0.224947	109799756332161	0.16643
	41.8411	-88.2304	(0.2, 0.25]	0.025	0.224947	109799756332161	0.244713
	41.8411	-88.2304	(0.2, 0.25]	0.025	0.224947	109799756332161	0.261637
	41.8411	-88.2304	(0.2, 0.25]	0.025	0.224947	109799756332161	0.263774
	41.8411	-88.2304	(0.2, 0.25]	0.025	0.224947	109799756332161	0.23699
	41.8411	-88.2304	(0.2, 0.25]	0.025	0.224947	109799756332161	0.20377
	41.8411	-88.2304	(0.2, 0.25]	0.025	0.224947	109799756332161	0.352808
	41.8411	-88.2304	(0.2, 0.25]	0.025	0.224947	109799756332161	0.315587
	41.8411	-88.2304	(0.2, 0.25]	0.025	0.224947	109799756332161	0.368686
	41.8411	-88.2304	(0.2, 0.25]	0.025	0.224947	109799756332161	0.283749
	41.8415	-88.2304	(0.2, 0.25]	0.025	0.224947	109799756332161	0.348379
	41.8415	-88.2304	(0.2, 0.25]	0.025	0.224947	109799756332161	0.365319
	41.8415	-88.2304	(0.2, 0.25]	0.025	0.224947	109799756332161	0.354008
	41.8415	-88.2304	(0.2, 0.25]	0.025	0.224947	109799756332161	0.292755
	41.8415	-88.2304	(0.2, 0.25]	0.025	0.224947	109799756332161	0.329007
	41.8415	-88.2304	(0.2, 0.25]	0.025	0.224947	109799756332161	0.312084
	41.8415	-88.2304	(0.2, 0.25]	0.025	0.224947	109799756332161	0.405058
	41.8415	-88.2304	(0.2, 0.25]	0.025	0.224947	109799756332161	0.307742
	41.8415	-88.2304	(0.2, 0.25]	0.025	0.224947	109799756332161	0.36896
	41.8415	-88.2304	(0.2, 0.25]	0.025	0.224947	109799756332161	0.367345
	41.8415	-88.2304	(0.2, 0.25]	0.025	0.224947	109799756332161	0.281274
	41.8415	-88.2304	(0.2, 0.25]	0.025	0.224947	109799756332161	0.435042
	41.8415	-88.2304	(0.2, 0.25]	0.025	0.224947	109799756332161	0.317991
	41.8415	-88.2304	(0.2, 0.25]	0.025	0.224947	109799756332161	0.328225
	41.8415	-88.2304	(0.2, 0.25]	0.025	0.224947	109799756332161	0.312109
	41.8415	-88.2304	(0.2, 0.25]	0.025	0.224947	109799756332161	0.418196
	41.8415	-88.2304	(0.2, 0.25]	0.025	0.224947	109799756332161	0.297982
	41.8415	-88.2304	(0.2, 0.25]	0.025	0.224947	109799756332161	0.387663
	41.8415	-88.2304	(0.2, 0.25]	0.025	0.224947	109799756332161	0.360498
	41.8415	-88.2304	(0.2, 0.25]	0.025	0.224947	109799756332161	0.411391
	41.8415	-88.2304	(0.2, 0.25]	0.025	0.224947	109799756332161	0.329155
	41.8415	-88.2304	(0.2, 0.25]	0.025	0.224947	109799756332161	0.37704
	41.8415	-88.2304	(0.2, 0.25]	0.025	0.224947	109799756332161	0.339876
	41.8415	-88.2304	(0.2, 0.25]	0.025	0.224947	109799756332161	0.343306
	41.8415	-88.2304	(0.2, 0.25]	0.025	0.224947	109799756332161	0.366074
	41.8415	-88.2304	(0.2, 0.25]	0.025	0.224947	109799756332161	0.459337
	41.8415	-88.2304	(0.2, 0.25]	0.025	0.224947	109799756332161	0.466883
	41.8415	-88.2304	(0.2, 0.25]	0.025	0.224947	109799756332161	0.327166
	41.8415	-88.2304	(0.2, 0.25]	0.025	0.224947	109799756332161	0.426341
	41.8415	-88.2304	(0.2, 0.25]	0.025	0.224947	109799756332161	0.400722
	41.8415	-88.2304	(0.2, 0.25]	0.025	0.224947	109799756332161	0.439352
	41.8415	-88.2304	(0.2, 0.25]	0.025	0.224947	109799756332161	0.370787
	41.8415	-88.2304	(0.2, 0.25]	0.025	0.224947	109799756332161	0.298151
	41.8415	-88.2304	(0.2, 0.25]	0.025	0.224947	109799756332161	0.488477
	41.8415	-88.2304	(0.2, 0.25]	0.025	0.224947	109799756332161	0.322931
	41.8415	-88.2304	(0.2, 0.25]	0.025	0.224947	109799756332161	0.385655
	41.8415	-88.2304	(0.2, 0.25]	0.025	0.224947	109799756332161	0.364057
	41.8415	-88.2304	(0.2, 0.25]	0.025	0.224947	109799756332161	0.428057
	41.8415	-88.2304	(0.2, 0.25]	0.025	0.224947	109799756332161	0.461165
	41.8415	-88.2304	(0.2, 0.25]	0.025	0.224947	109799756332161	0.406779
	41.8415	-88.2304	(0.2, 0.25]	0.025	0.224947	109799756332161	0.345287
	41.8415	-88.2304	(0.2, 0.25]	0.025	0.224947	109799756332161	0.393255
	41.8415	-88.2304	(0.2, 0.25]	0.025	0.224947	109799756332161	0.37448
	41.8415	-88.2304	(0.2, 0.25]	0.025	0.224947	109799756332161	0.358237
	41.8415	-88.2304	(0.2, 0.25]	0.025	0.224947	109799756332161	0.323595
	41.8415	-88.2304	(0.2, 0.25]	0.025	0.224947	109799756332161	0.366397
	41.8407	-88.2304	(0.2, 0.25]	0.025	0.223987	1.09742e+14	0.262899
	41.8407	-88.2304	(0.2, 0.25]	0.025	0.223987	1.09742e+14	0.336308
	41.8407	-88.2304	(0.2, 0.25]	0.025	0.223987	1.09742e+14	0.344395
	41.8407	-88.2304	(0.2, 0.25]	0.025	0.223987	1.09742e+14	0.320165
	41.8407	-88.2304	(0.2, 0.25]	0.025	0.223987	1.09742e+14	0.143565
	41.8407	-88.2304	(0.2, 0.25]	0.025	0.223987	1.09742e+14	0.274497
	41.8407	-88.2304	(0.2, 0.25]	0.025	0.223987	1.09742e+14	0.178072
	41.8407	-88.2304	(0.2, 0.25]	0.025	0.223987	1.09742e+14	0.258568
	41.8407	-88.2304	(0.2, 0.25]	0.025	0.223987	1.09742e+14	0.442462
	41.8407	-88.2304	(0.2, 0.25]	0.025	0.223987	1.09742e+14	0.447252
	41.8407	-88.2304	(0.2, 0.25]	0.025	0.223987	1.09742e+14	0.444352
	41.8407	-88.2304	(0.2, 0.25]	0.025	0.223987	1.09742e+14	0.35328
	41.8407	-88.2304	(0.2, 0.25]	0.025	0.223987	1.09742e+14	0.249155
	41.8407	-88.2304	(0.2, 0.25]	0.025	0.223987	1.09742e+14	0.484614
	41.8407	-88.2304	(0.2, 0.25]	0.025	0.223987	1.09742e+14	0.0529621
	41.8407	-88.2304	(0.2, 0.25]	0.025	0.223987	1.09742e+14	0.507022
	41.8407	-88.2304	(0.2, 0.25]	0.025	0.223987	1.09742e+14	0.385061
	41.8407	-88.2304	(0.2, 0.25]	0.025	0.223987	1.09742e+14	0.282999
	41.8407	-88.2304	(0.2, 0.25]	0.025	0.223987	1.09742e+14	0.392775
	41.8407	-88.2304	(0.2, 0.25]	0.025	0.223987	1.09742e+14	0.430529
	41.8407	-88.2304	(0.2, 0.25]	0.025	0.223987	1.09742e+14	0.418759
	41.8407	-88.2304	(0.2, 0.25]	0.025	0.223987	1.09742e+14	0.243475
	41.8407	-88.2304	(0.2, 0.25]	0.025	0.223987	1.09742e+14	0.280524
	41.8407	-88.2304	(0.2, 0.25]	0.025	0.223987	1.09742e+14	0.431613
	41.8407	-88.2304	(0.2, 0.25]	0.025	0.223987	1.09742e+14	0.290905
	41.8407	-88.2304	(0.2, 0.25]	0.025	0.223987	1.09742e+14	0.481117
	41.8407	-88.2304	(0.2, 0.25]	0.025	0.223987	1.09742e+14	0.279743
	41.8407	-88.2304	(0.2, 0.25]	0.025	0.223987	1.09742e+14	0.484935
	41.8407	-88.2304	(0.2, 0.25]	0.025	0.223987	1.09742e+14	0.385224
	41.8407	-88.2304	(0.2, 0.25]	0.025	0.223987	1.09742e+14	0.193123
	41.8407	-88.2304	(0.2, 0.25]	0.025	0.223987	1.09742e+14	0.282346
	41.8407	-88.2304	(0.2, 0.25]	0.025	0.223987	1.09742e+14	0.217664
	41.8407	-88.2304	(0.2, 0.25]	0.025	0.223987	1.09742e+14	0.155438
	41.8407	-88.2304	(0.2, 0.25]	0.025	0.223987	1.09742e+14	0.432575
	41.8407	-88.2304	(0.2, 0.25]	0.025	0.223987	1.09742e+14	0.407007
	41.8407	-88.2304	(0.2, 0.25]	0.025	0.223987	1.09742e+14	0.472794
	41.8407	-88.2304	(0.2, 0.25]	0.025	0.223987	1.09742e+14	0.439021
	41.8407	-88.2304	(0.2, 0.25]	0.025	0.223987	1.09742e+14	0.381209
	41.8407	-88.2304	(0.2, 0.25]	0.025	0.223987	1.09742e+14	0.160334
	41.8407	-88.2304	(0.2, 0.25]	0.025	0.223987	1.09742e+14	0.462029
	41.8407	-88.2304	(0.2, 0.25]	0.025	0.223987	1.09742e+14	0.340173
	41.8407	-88.2304	(0.2, 0.25]	0.025	0.223987	1.09742e+14	0.501449
	41.8407	-88.2304	(0.2, 0.25]	0.025	0.223987	1.09742e+14	0.473667
	41.8407	-88.2304	(0.2, 0.25]	0.025	0.223987	1.09742e+14	0.461034
	41.8407	-88.2304	(0.2, 0.25]	0.025	0.223987	1.09742e+14	0.466809
	41.8407	-88.2304	(0.2, 0.25]	0.025	0.223987	1.09742e+14	0.17446
	41.8407	-88.2304	(0.2, 0.25]	0.025	0.223987	1.09742e+14	0.475361
	41.8407	-88.2304	(0.2, 0.25]	0.025	0.223987	1.09742e+14	0.459733
	41.8411	-88.2304	(0.2, 0.25]	0.025	0.224947	109799756332161	0.330962
	41.8411	-88.2304	(0.2, 0.25]	0.025	0.224947	109799756332161	0.25919
	41.8411	-88.2304	(0.2, 0.25]	0.025	0.224947	109799756332161	0.336846
	41.8411	-88.2304	(0.2, 0.25]	0.025	0.224947	109799756332161	0.335873
	41.8411	-88.2304	(0.2, 0.25]	0.025	0.224947	109799756332161	0.298917
	41.8411	-88.2304	(0.2, 0.25]	0.025	0.224947	109799756332161	0.37283
	41.8411	-88.2304	(0.2, 0.25]	0.025	0.224947	109799756332161	0.400396
	41.8411	-88.2304	(0.2, 0.25]	0.025	0.224947	109799756332161	0.43577
	41.8411	-88.2304	(0.2, 0.25]	0.025	0.224947	109799756332161	0.182848
	41.8411	-88.2304	(0.2, 0.25]	0.025	0.224947	109799756332161	0.318233
	41.8411	-88.2304	(0.2, 0.25]	0.025	0.224947	109799756332161	0.322931
	41.8411	-88.2304	(0.2, 0.25]	0.025	0.224947	109799756332161	0.403711
	41.8411	-88.2304	(0.2, 0.25]	0.025	0.224947	109799756332161	0.200743
	41.8411	-88.2304	(0.2, 0.25]	0.025	0.224947	109799756332161	0.342393
	41.8411	-88.2304	(0.2, 0.25]	0.025	0.224947	109799756332161	0.281982
	41.8411	-88.2304	(0.2, 0.25]	0.025	0.224947	109799756332161	0.26376
	41.8411	-88.2304	(0.2, 0.25]	0.025	0.224947	109799756332161	0.352346
	41.8411	-88.2304	(0.2, 0.25]	0.025	0.224947	109799756332161	0.313504
	41.8411	-88.2304	(0.2, 0.25]	0.025	0.224947	109799756332161	0.363772
	41.8411	-88.2304	(0.2, 0.25]	0.025	0.224947	109799756332161	0.428758
	41.8411	-88.2304	(0.2, 0.25]	0.025	0.224947	109799756332161	0.330823
	41.8411	-88.2304	(0.2, 0.25]	0.025	0.224947	109799756332161	0.459559
	41.8411	-88.2304	(0.2, 0.25]	0.025	0.224947	109799756332161	0.466455
	41.8407	-88.2304	(0.2, 0.25]	0.025	0.223987	1.09742e+14	0.332959
	41.8407	-88.2304	(0.2, 0.25]	0.025	0.223987	1.09742e+14	0.22344
	41.8407	-88.2304	(0.2, 0.25]	0.025	0.223987	1.09742e+14	0.20023
	41.8407	-88.2304	(0.2, 0.25]	0.025	0.223987	1.09742e+14	0.320652
	41.8407	-88.2304	(0.2, 0.25]	0.025	0.223987	1.09742e+14	0.231598
	41.8407	-88.2304	(0.2, 0.25]	0.025	0.223987	1.09742e+14	0.29886
	41.8407	-88.2304	(0.2, 0.25]	0.025	0.223987	1.09742e+14	0.266231
	41.8407	-88.2304	(0.2, 0.25]	0.025	0.223987	1.09742e+14	0.248215
	41.8407	-88.2304	(0.2, 0.25]	0.025	0.223987	1.09742e+14	0.248559
	41.8407	-88.2304	(0.2, 0.25]	0.025	0.223987	1.09742e+14
	41.8407	-88.2304	(0.2, 0.25]	0.025	0.223987	1.09742e+14	0.32024
	41.8407	-88.2304	(0.2, 0.25]	0.025	0.223987	1.09742e+14	0.298679
	41.8407	-88.2304	(0.2, 0.25]	0.025	0.223987	1.09742e+14
	41.8407	-88.2304	(0.2, 0.25]	0.025	0.223987	1.09742e+14	0.252018
	41.8407	-88.2304	(0.2, 0.25]	0.025	0.223987	1.09742e+14	0.338693
	41.8407	-88.2304	(0.2, 0.25]	0.025	0.223987	1.09742e+14	0.395089
	41.8407	-88.2304	(0.2, 0.25]	0.025	0.223987	1.09742e+14	0.341755
	41.8407	-88.2304	(0.2, 0.25]	0.025	0.223987	1.09742e+14	0.255872
	41.8407	-88.2304	(0.2, 0.25]	0.025	0.223987	1.09742e+14	0.282975
	41.8407	-88.2304	(0.2, 0.25]	0.025	0.223987	1.09742e+14	0.219049
	41.8407	-88.2304	(0.2, 0.25]	0.025	0.223987	1.09742e+14	0.23098
	41.8407	-88.2304	(0.2, 0.25]	0.025	0.223987	1.09742e+14	0.181547
	41.8407	-88.2304	(0.2, 0.25]	0.025	0.223987	1.09742e+14	0.192812
	41.8411	-88.2304	(0.2, 0.25]	0.025	0.224947	109799756332161	0.438503
	41.8411	-88.2304	(0.2, 0.25]	0.025	0.224947	109799756332161	0.426585
	41.8411	-88.2304	(0.2, 0.25]	0.025	0.224947	109799756332161	0.310481
	41.8411	-88.2304	(0.2, 0.25]	0.025	0.224947	109799756332161	0.33767
	41.8411	-88.2304	(0.2, 0.25]	0.025	0.224947	109799756332161	0.249678
	41.8411	-88.2304	(0.2, 0.25]	0.025	0.224947	109799756332161	0.291127
	41.8411	-88.2304	(0.2, 0.25]	0.025	0.224947	109799756332161
	41.8411	-88.2304	(0.2, 0.25]	0.025	0.224947	109799756332161	0.278864
	41.8411	-88.2304	(0.2, 0.25]	0.025	0.224947	109799756332161	0.334416
	41.8411	-88.2304	(0.2, 0.25]	0.025	0.224947	109799756332161	0.321502
	41.8411	-88.2304	(0.2, 0.25]	0.025	0.224947	109799756332161	0.286556
	41.8411	-88.2304	(0.2, 0.25]	0.025	0.224947	109799756332161	0.337622
	41.8411	-88.2304	(0.2, 0.25]	0.025	0.224947	109799756332161	0.356682
	41.8411	-88.2304	(0.2, 0.25]	0.025	0.224947	109799756332161	0.216044
	41.8411	-88.2304	(0.2, 0.25]	0.025	0.224947	109799756332161	0.371618
	41.8411	-88.2304	(0.2, 0.25]	0.025	0.224947	109799756332161	0.343909
	41.8411	-88.2304	(0.2, 0.25]	0.025	0.224947	109799756332161	0.419428
	41.8411	-88.2304	(0.2, 0.25]	0.025	0.224947	109799756332161	0.383367
	41.8411	-88.2304	(0.2, 0.25]	0.025	0.224947	109799756332161	0.273986
	41.8411	-88.2304	(0.2, 0.25]	0.025	0.224947	109799756332161	0.260782
	41.8411	-88.2304	(0.2, 0.25]	0.025	0.224947	109799756332161	0.357392
	41.8411	-88.2304	(0.2, 0.25]	0.025	0.224947	109799756332161	0.31932
	41.8411	-88.2304	(0.2, 0.25]	0.025	0.224947	109799756332161	0.371793
	41.8411	-88.2304	(0.2, 0.25]	0.025	0.224947	109799756332161	0.19287
	41.8411	-88.2304	(0.2, 0.25]	0.025	0.224947	109799756332161	0.316394
	41.8411	-88.2304	(0.2, 0.25]	0.025	0.224947	109799756332161	0.409305
	41.8411	-88.2304	(0.2, 0.25]	0.025	0.224947	109799756332161	0.31032
	41.8411	-88.2304	(0.2, 0.25]	0.025	0.224947	109799756332161	0.461332
	41.8411	-88.2304	(0.2, 0.25]	0.025	0.224947	109799756332161	0.270572
	41.8411	-88.2304	(0.2, 0.25]	0.025	0.224947	109799756332161	0.270181
	41.8411	-88.2304	(0.2, 0.25]	0.025	0.224947	109799756332161	0.313693
	41.8411	-88.2304	(0.2, 0.25]	0.025	0.224947	109799756332161	0.343903
	41.8411	-88.2304	(0.2, 0.25]	0.025	0.224947	109799756332161	0.297539
	41.8411	-88.2304	(0.2, 0.25]	0.025	0.224947	109799756332161	0.343058
	41.8411	-88.2304	(0.2, 0.25]	0.025	0.224947	109799756332161	0.502012
	41.8411	-88.2304	(0.2, 0.25]	0.025	0.224947	109799756332161	0.407168
	41.8411	-88.2304	(0.2, 0.25]	0.025	0.224947	109799756332161	0.251079
	41.8411	-88.2304	(0.2, 0.25]	0.025	0.224947	109799756332161	0.265553
	41.8411	-88.2304	(0.2, 0.25]	0.025	0.224947	109799756332161	0.356932
	41.8411	-88.2304	(0.2, 0.25]	0.025	0.224947	109799756332161	0.362638
	41.8411	-88.2304	(0.2, 0.25]	0.025	0.224947	109799756332161	0.269644
	41.8411	-88.2304	(0.2, 0.25]	0.025	0.224947	109799756332161	0.286244
	41.8411	-88.2304	(0.2, 0.25]	0.025	0.224947	109799756332161	0.283502
	41.8411	-88.2304	(0.2, 0.25]	0.025	0.224947	109799756332161	0.308661
	41.8411	-88.2304	(0.2, 0.25]	0.025	0.224947	109799756332161	0.396353
	41.8411	-88.2304	(0.2, 0.25]	0.025	0.224947	109799756332161	0.312949
	41.8411	-88.2304	(0.2, 0.25]	0.025	0.224947	109799756332161	0.324231
	41.8411	-88.2304	(0.2, 0.25]	0.025	0.224947	109799756332161	0.267868
	41.8411	-88.2304	(0.2, 0.25]	0.025	0.224947	109799756332161	0.221508
	41.8411	-88.2304	(0.2, 0.25]	0.025	0.224947	109799756332161	0.326322
	41.8411	-88.2304	(0.2, 0.25]	0.025	0.224947	109799756332161	0.375536
	41.8411	-88.2304	(0.2, 0.25]	0.025	0.224947	109799756332161	0.351284
	41.8411	-88.2304	(0.2, 0.25]	0.025	0.224947	109799756332161	0.323234
	41.8411	-88.2304	(0.2, 0.25]	0.025	0.224947	109799756332161	0.279786
	41.8411	-88.2304	(0.2, 0.25]	0.025	0.224947	109799756332161	0.253333
	41.8411	-88.2304	(0.2, 0.25]	0.025	0.224947	109799756332161	0.37983
	41.8411	-88.2304	(0.2, 0.25]	0.025	0.224947	109799756332161	0.393789
	41.8411	-88.2304	(0.2, 0.25]	0.025	0.224947	109799756332161	0.240225
	41.8411	-88.2304	(0.2, 0.25]	0.025	0.224947	109799756332161	0.29943
	41.8411	-88.2304	(0.2, 0.25]	0.025	0.224947	109799756332161	0.25132
	41.8411	-88.2304	(0.2, 0.25]	0.025	0.224947	109799756332161	0.23522
	41.8411	-88.2304	(0.2, 0.25]	0.025	0.224947	109799756332161	0.296965
	41.8411	-88.2304	(0.2, 0.25]	0.025	0.224947	109799756332161	0.260339
	41.8411	-88.2304	(0.2, 0.25]	0.025	0.224947	109799756332161	0.322541
	41.8411	-88.2304	(0.2, 0.25]	0.025	0.224947	109799756332161	0.360451
	41.8411	-88.2304	(0.2, 0.25]	0.025	0.224947	109799756332161	0.254108
	41.8411	-88.2304	(0.2, 0.25]	0.025	0.224947	109799756332161	0.291478
	41.8411	-88.2304	(0.2, 0.25]	0.025	0.224947	109799756332161	0.360838
	41.8411	-88.2304	(0.2, 0.25]	0.025	0.224947	109799756332161	0.300562
	41.8411	-88.2304	(0.2, 0.25]	0.025	0.224947	109799756332161	0.243628
	41.8411	-88.2304	(0.2, 0.25]	0.025	0.224947	109799756332161	0.375035
	41.8411	-88.2304	(0.2, 0.25]	0.025	0.224947	109799756332161	0.234743
	41.8411	-88.2304	(0.2, 0.25]	0.025	0.224947	109799756332161	0.321549
	41.8415	-88.2304	(0.2, 0.25]	0.025	0.224947	109799756332161	0.31279
	41.8415	-88.2304	(0.2, 0.25]	0.025	0.224947	109799756332161	0.390341
	41.8415	-88.2304	(0.2, 0.25]	0.025	0.224947	109799756332161	0.427108
	41.8415	-88.2304	(0.2, 0.25]	0.025	0.224947	109799756332161	0.422647
	41.8415	-88.2304	(0.2, 0.25]	0.025	0.224947	109799756332161	0.197799
	41.8415	-88.2304	(0.2, 0.25]	0.025	0.224947	109799756332161	0.428445
	41.8415	-88.2304	(0.2, 0.25]	0.025	0.224947	109799756332161	0.40801
	41.8415	-88.2304	(0.2, 0.25]	0.025	0.224947	109799756332161	0.463847
	41.8415	-88.2304	(0.2, 0.25]	0.025	0.224947	109799756332161	0.377373
	41.8415	-88.2304	(0.2, 0.25]	0.025	0.224947	109799756332161	0.270779
	41.8415	-88.2304	(0.2, 0.25]	0.025	0.224947	109799756332161	0.432031
	41.8415	-88.2304	(0.2, 0.25]	0.025	0.224947	109799756332161	0.338801
	41.8415	-88.2304	(0.2, 0.25]	0.025	0.224947	109799756332161	0.349335
	41.8415	-88.2304	(0.2, 0.25]	0.025	0.224947	109799756332161	0.314673
	41.8415	-88.2304	(0.2, 0.25]	0.025	0.224947	109799756332161	0.381875
	41.8415	-88.2304	(0.2, 0.25]	0.025	0.224947	109799756332161	0.293143
	41.8415	-88.2304	(0.2, 0.25]	0.025	0.224947	109799756332161	0.349687
	41.8415	-88.2304	(0.2, 0.25]	0.025	0.224947	109799756332161	0.372251
	41.8415	-88.2304	(0.2, 0.25]	0.025	0.224947	109799756332161	0.459474
	41.8415	-88.2304	(0.2, 0.25]	0.025	0.224947	109799756332161	0.450925
	41.8415	-88.2304	(0.2, 0.25]	0.025	0.224947	109799756332161	0.384194
	41.8415	-88.2304	(0.2, 0.25]	0.025	0.224947	109799756332161	0.374838
	41.8415	-88.2304	(0.2, 0.25]	0.025	0.224947	109799756332161	0.364859
	41.8415	-88.2304	(0.2, 0.25]	0.025	0.224947	109799756332161	0.35252
	41.8415	-88.2304	(0.2, 0.25]	0.025	0.224947	109799756332161	0.408946
	41.8415	-88.2304	(0.2, 0.25]	0.025	0.224947	109799756332161	0.318628
	41.8415	-88.2304	(0.2, 0.25]	0.025	0.224947	109799756332161	0.431
	41.8415	-88.2304	(0.2, 0.25]	0.025	0.224947	109799756332161	0.42283
	41.8415	-88.2304	(0.2, 0.25]	0.025	0.224947	109799756332161	0.368006
	41.8415	-88.2304	(0.2, 0.25]	0.025	0.224947	109799756332161	0.451205
	41.8415	-88.2304	(0.2, 0.25]	0.025	0.224947	109799756332161	0.376278
	41.8415	-88.2304	(0.2, 0.25]	0.025	0.224947	109799756332161	0.384854
	41.8415	-88.2304	(0.2, 0.25]	0.025	0.224947	109799756332161	0.366724
	41.8415	-88.2304	(0.2, 0.25]	0.025	0.224947	109799756332161	0.220325
	41.8415	-88.2304	(0.2, 0.25]	0.025	0.224947	109799756332161	0.308869
	41.8415	-88.2304	(0.2, 0.25]	0.025	0.224947	109799756332161	0.42011
	41.8415	-88.2304	(0.2, 0.25]	0.025	0.224947	109799756332161	0.347227
	41.8415	-88.2304	(0.2, 0.25]	0.025	0.224947	109799756332161	0.262477
	41.8415	-88.2304	(0.2, 0.25]	0.025	0.224947	109799756332161	0.443982
	41.8415	-88.2304	(0.2, 0.25]	0.025	0.224947	109799756332161	0.413827
	41.8415	-88.2304	(0.2, 0.25]	0.025	0.224947	109799756332161	0.330612
	41.8415	-88.2304	(0.2, 0.25]	0.025	0.224947	109799756332161	0.405347
	41.8415	-88.2304	(0.2, 0.25]	0.025	0.224947	109799756332161	0.357024
	41.8415	-88.2304	(0.2, 0.25]	0.025	0.224947	109799756332161	0.366917
	41.8415	-88.2304	(0.2, 0.25]	0.025	0.224947	109799756332161	0.288388
	41.8415	-88.2304	(0.2, 0.25]	0.025	0.224947	109799756332161	0.401855
	41.8415	-88.2304	(0.2, 0.25]	0.025	0.224947	109799756332161	0.395874
	41.8415	-88.2304	(0.2, 0.25]	0.025	0.224947	109799756332161	0.283564
	41.8407	-88.2304	(0.2, 0.25]	0.025	0.223987	1.09742e+14	0.231546
	41.8407	-88.2304	(0.2, 0.25]	0.025	0.223987	1.09742e+14	0.209499
	41.8407	-88.2304	(0.2, 0.25]	0.025	0.223987	1.09742e+14	0.295268
	41.8407	-88.2304	(0.2, 0.25]	0.025	0.223987	1.09742e+14	0.218695
	41.8407	-88.2304	(0.2, 0.25]	0.025	0.223987	1.09742e+14	0.279731
	41.8407	-88.2304	(0.2, 0.25]	0.025	0.223987	1.09742e+14	0.364083
	41.8407	-88.2304	(0.2, 0.25]	0.025	0.223987	1.09742e+14	0.204426
	41.8407	-88.2304	(0.2, 0.25]	0.025	0.223987	1.09742e+14	0.209467
	41.8407	-88.2304	(0.2, 0.25]	0.025	0.223987	1.09742e+14	0.200912
	41.8407	-88.2304	(0.2, 0.25]	0.025	0.223987	1.09742e+14	0.269117
	41.8407	-88.2304	(0.2, 0.25]	0.025	0.223987	1.09742e+14	0.320901
	41.8407	-88.2304	(0.2, 0.25]	0.025	0.223987	1.09742e+14	0.123833
	41.8407	-88.2304	(0.2, 0.25]	0.025	0.223987	1.09742e+14	0.303771
	41.8407	-88.2304	(0.2, 0.25]	0.025	0.223987	1.09742e+14	0.22657
	41.8407	-88.2304	(0.2, 0.25]	0.025	0.223987	1.09742e+14	0.151609
	41.8407	-88.2304	(0.2, 0.25]	0.025	0.223987	1.09742e+14	0.329021
	41.8407	-88.2304	(0.2, 0.25]	0.025	0.223987	1.09742e+14	0.240919
	41.8407	-88.2304	(0.2, 0.25]	0.025	0.223987	1.09742e+14	0.318038
	41.8407	-88.2304	(0.2, 0.25]	0.025	0.223987	1.09742e+14	0.227319
	41.8407	-88.2304	(0.2, 0.25]	0.025	0.223987	1.09742e+14	0.188956
	41.8407	-88.2304	(0.2, 0.25]	0.025	0.223987	1.09742e+14	0.292574
	41.8407	-88.2304	(0.2, 0.25]	0.025	0.223987	1.09742e+14	0.152749
	41.8407	-88.2304	(0.2, 0.25]	0.025	0.223987	1.09742e+14	0.435851
	41.8407	-88.2304	(0.2, 0.25]	0.025	0.223987	1.09742e+14	0.249204
	41.8407	-88.2304	(0.2, 0.25]	0.025	0.223987	1.09742e+14	0.254571
	41.8407	-88.2304	(0.2, 0.25]	0.025	0.223987	1.09742e+14	0.113106
	41.8407	-88.2304	(0.2, 0.25]	0.025	0.223987	1.09742e+14	0.24171
	41.8407	-88.2304	(0.2, 0.25]	0.025	0.223987	1.09742e+14	0.311575
	41.8407	-88.2304	(0.2, 0.25]	0.025	0.223987	1.09742e+14	0.244839
	41.8407	-88.2304	(0.2, 0.25]	0.025	0.223987	1.09742e+14	0.247763
	41.8407	-88.2304	(0.2, 0.25]	0.025	0.223987	1.09742e+14	0.208865
	41.8407	-88.2304	(0.2, 0.25]	0.025	0.223987	1.09742e+14	0.176207
	41.8407	-88.2304	(0.2, 0.25]	0.025	0.223987	1.09742e+14	0.144587
	41.8407	-88.2304	(0.2, 0.25]	0.025	0.223987	1.09742e+14	0.153039
	41.8407	-88.2304	(0.2, 0.25]	0.025	0.223987	1.09742e+14	0.198772
	41.8407	-88.2304	(0.2, 0.25]	0.025	0.223987	1.09742e+14	0.122873
	41.8407	-88.2304	(0.2, 0.25]	0.025	0.223987	1.09742e+14	0.212087
	41.8407	-88.2304	(0.2, 0.25]	0.025	0.223987	1.09742e+14	0.0622438
	41.8407	-88.2304	(0.2, 0.25]	0.025	0.223987	1.09742e+14	0.200225
	41.8407	-88.2304	(0.2, 0.25]	0.025	0.223987	1.09742e+14	0.226602
	41.8407	-88.2304	(0.2, 0.25]	0.025	0.223987	1.09742e+14	0.149426
	41.8407	-88.2304	(0.2, 0.25]	0.025	0.223987	1.09742e+14	0.133194
	41.8407	-88.2304	(0.2, 0.25]	0.025	0.223987	1.09742e+14	0.194736
	41.8407	-88.2304	(0.2, 0.25]	0.025	0.223987	1.09742e+14	0.149555
	41.8407	-88.2304	(0.2, 0.25]	0.025	0.223987	1.09742e+14	0.189997
	41.8407	-88.2304	(0.2, 0.25]	0.025	0.223987	1.09742e+14	0.230945
	41.8407	-88.2304	(0.2, 0.25]	0.025	0.223987	1.09742e+14	0.119899
	41.8415	-88.2304	(0.2, 0.25]	0.025	0.224947	109799756332161	0.232315
	41.8415	-88.2304	(0.2, 0.25]	0.025	0.224947	109799756332161	0.264192
	41.8415	-88.2304	(0.2, 0.25]	0.025	0.224947	109799756332161	0.165482
	41.8415	-88.2304	(0.2, 0.25]	0.025	0.224947	109799756332161	0.171717
	41.8415	-88.2304	(0.2, 0.25]	0.025	0.224947	109799756332161	0.232837
	41.8415	-88.2304	(0.2, 0.25]	0.025	0.224947	109799756332161	0.30775
	41.8415	-88.2304	(0.2, 0.25]	0.025	0.224947	109799756332161	0.218039
	41.8415	-88.2304	(0.2, 0.25]	0.025	0.224947	109799756332161	0.0955644
	41.8415	-88.2304	(0.2, 0.25]	0.025	0.224947	109799756332161	0.225145
	41.8415	-88.2304	(0.2, 0.25]	0.025	0.224947	109799756332161	0.384155
	41.8415	-88.2304	(0.2, 0.25]	0.025	0.224947	109799756332161	0.30754
	41.8415	-88.2304	(0.2, 0.25]	0.025	0.224947	109799756332161	0.201969
	41.8415	-88.2304	(0.2, 0.25]	0.025	0.224947	109799756332161	0.241655
	41.8415	-88.2304	(0.2, 0.25]	0.025	0.224947	109799756332161	0.281754
	41.8415	-88.2304	(0.2, 0.25]	0.025	0.224947	109799756332161	0.118303
	41.8415	-88.2304	(0.2, 0.25]	0.025	0.224947	109799756332161	0.24673
	41.8415	-88.2304	(0.2, 0.25]	0.025	0.224947	109799756332161	0.405033
	41.8415	-88.2304	(0.2, 0.25]	0.025	0.224947	109799756332161	0.221752
	41.8415	-88.2304	(0.2, 0.25]	0.025	0.224947	109799756332161	0.174438
	41.8415	-88.2304	(0.2, 0.25]	0.025	0.224947	109799756332161	0.21945
	41.8415	-88.2304	(0.2, 0.25]	0.025	0.224947	109799756332161	0.224222
	41.8415	-88.2304	(0.2, 0.25]	0.025	0.224947	109799756332161	0.194608
	41.8415	-88.2304	(0.2, 0.25]	0.025	0.224947	109799756332161	0.285207
	41.8415	-88.2304	(0.2, 0.25]	0.025	0.224947	109799756332161	0.239706
	41.8415	-88.2304	(0.2, 0.25]	0.025	0.224947	109799756332161	0.157249
	41.8407	-88.2304	(0.2, 0.25]	0.025	0.223987	1.09742e+14	0.21893
	41.8407	-88.2304	(0.2, 0.25]	0.025	0.223987	1.09742e+14	0.258739
	41.8407	-88.2304	(0.2, 0.25]	0.025	0.223987	1.09742e+14	0.30825
	41.8407	-88.2304	(0.2, 0.25]	0.025	0.223987	1.09742e+14	0.125355
	41.8407	-88.2304	(0.2, 0.25]	0.025	0.223987	1.09742e+14	0.27033
	41.8407	-88.2304	(0.2, 0.25]	0.025	0.223987	1.09742e+14	0.130013
	41.8407	-88.2304	(0.2, 0.25]	0.025	0.223987	1.09742e+14	0.255782
	41.8407	-88.2304	(0.2, 0.25]	0.025	0.223987	1.09742e+14	0.202782
	41.8407	-88.2304	(0.2, 0.25]	0.025	0.223987	1.09742e+14	0.424314
	41.8407	-88.2304	(0.2, 0.25]	0.025	0.223987	1.09742e+14	0.202139
	41.8407	-88.2304	(0.2, 0.25]	0.025	0.223987	1.09742e+14	0.145817
	41.8407	-88.2304	(0.2, 0.25]	0.025	0.223987	1.09742e+14	0.320619
	41.8407	-88.2304	(0.2, 0.25]	0.025	0.223987	1.09742e+14	0.263871
	41.8407	-88.2304	(0.2, 0.25]	0.025	0.223987	1.09742e+14	0.233699
	41.8407	-88.2304	(0.2, 0.25]	0.025	0.223987	1.09742e+14	0.233288
	41.8407	-88.2304	(0.2, 0.25]	0.025	0.223987	1.09742e+14	0.223884
	41.8407	-88.2304	(0.2, 0.25]	0.025	0.223987	1.09742e+14	0.16059
	41.8407	-88.2304	(0.2, 0.25]	0.025	0.223987	1.09742e+14	0.322484
	41.8407	-88.2304	(0.2, 0.25]	0.025	0.223987	1.09742e+14	0.299951
	41.8407	-88.2304	(0.2, 0.25]	0.025	0.223987	1.09742e+14	0.249697
	41.8407	-88.2304	(0.2, 0.25]	0.025	0.223987	1.09742e+14	0.129917
	41.8415	-88.2304	(0.2, 0.25]	0.025	0.224947	109799756332161	0.368179
	41.8415	-88.2304	(0.2, 0.25]	0.025	0.224947	109799756332161	0.391993
	41.8415	-88.2304	(0.2, 0.25]	0.025	0.224947	109799756332161	0.414807
	41.8415	-88.2304	(0.2, 0.25]	0.025	0.224947	109799756332161	0.327803
	41.8415	-88.2304	(0.2, 0.25]	0.025	0.224947	109799756332161	0.385147
	41.8415	-88.2304	(0.2, 0.25]	0.025	0.224947	109799756332161	0.299008
	41.8415	-88.2304	(0.2, 0.25]	0.025	0.224947	109799756332161	0.345131
	41.8415	-88.2304	(0.2, 0.25]	0.025	0.224947	109799756332161	0.352887
	41.8415	-88.2304	(0.2, 0.25]	0.025	0.224947	109799756332161	0.372256
	41.8415	-88.2304	(0.2, 0.25]	0.025	0.224947	109799756332161	0.220103
	41.8415	-88.2304	(0.2, 0.25]	0.025	0.224947	109799756332161	0.430494
	41.8415	-88.2304	(0.2, 0.25]	0.025	0.224947	109799756332161	0.29929
	41.8415	-88.2304	(0.2, 0.25]	0.025	0.224947	109799756332161	0.295705
	41.8415	-88.2304	(0.2, 0.25]	0.025	0.224947	109799756332161	0.361507
	41.8415	-88.2304	(0.2, 0.25]	0.025	0.224947	109799756332161	0.263721
	41.8415	-88.2304	(0.2, 0.25]	0.025	0.224947	109799756332161	0.365604
	41.8415	-88.2304	(0.2, 0.25]	0.025	0.224947	109799756332161	0.340801
	41.8415	-88.2304	(0.2, 0.25]	0.025	0.224947	109799756332161	0.386397
	41.8415	-88.2304	(0.2, 0.25]	0.025	0.224947	109799756332161	0.309668
	41.8415	-88.2304	(0.2, 0.25]	0.025	0.224947	109799756332161	0.365355
	41.8415	-88.2304	(0.2, 0.25]	0.025	0.224947	109799756332161	0.314383
	41.8415	-88.2304	(0.2, 0.25]	0.025	0.224947	109799756332161	0.322961
	41.8415	-88.2304	(0.2, 0.25]	0.025	0.224947	109799756332161	0.409372
	41.8415	-88.2304	(0.2, 0.25]	0.025	0.224947	109799756332161	0.378394
	41.8415	-88.2304	(0.2, 0.25]	0.025	0.224947	109799756332161	0.46848
	41.8415	-88.2304	(0.2, 0.25]	0.025	0.224947	109799756332161	0.208531
	41.8415	-88.2304	(0.2, 0.25]	0.025	0.224947	109799756332161	0.304079
	41.8415	-88.2304	(0.2, 0.25]	0.025	0.224947	109799756332161	0.28857
	41.8415	-88.2304	(0.2, 0.25]	0.025	0.224947	109799756332161	0.277637
	41.8415	-88.2304	(0.2, 0.25]	0.025	0.224947	109799756332161	0.364854
	41.8415	-88.2304	(0.2, 0.25]	0.025	0.224947	109799756332161	0.162979
	41.8415	-88.2304	(0.2, 0.25]	0.025	0.224947	109799756332161	0.38478
	41.8415	-88.2304	(0.2, 0.25]	0.025	0.224947	109799756332161	0.372368
	41.8415	-88.2304	(0.2, 0.25]	0.025	0.224947	109799756332161	0.11749
	41.8415	-88.2304	(0.2, 0.25]	0.025	0.224947	109799756332161	0.243233
	41.8415	-88.2304	(0.2, 0.25]	0.025	0.224947	109799756332161	0.244386
	41.8415	-88.2304	(0.2, 0.25]	0.025	0.224947	109799756332161	0.42763
	41.8415	-88.2304	(0.2, 0.25]	0.025	0.224947	109799756332161	0.416901
	41.8415	-88.2304	(0.2, 0.25]	0.025	0.224947	109799756332161	0.312728
	41.8415	-88.2304	(0.2, 0.25]	0.025	0.224947	109799756332161	0.275761
	41.8415	-88.2304	(0.2, 0.25]	0.025	0.224947	109799756332161	0.357601
	41.8415	-88.2304	(0.2, 0.25]	0.025	0.224947	109799756332161	0.2205
	41.8415	-88.2304	(0.2, 0.25]	0.025	0.224947	109799756332161	0.126137
	41.8415	-88.2304	(0.2, 0.25]	0.025	0.224947	109799756332161	0.215715
	41.8415	-88.2304	(0.2, 0.25]	0.025	0.224947	109799756332161	0.352136
	41.8415	-88.2304	(0.2, 0.25]	0.025	0.224947	109799756332161	0.342695
	41.8415	-88.2304	(0.2, 0.25]	0.025	0.224947	109799756332161	0.235549
	41.8415	-88.2304	(0.2, 0.25]	0.025	0.224947	109799756332161	0.316514
	41.8415	-88.2304	(0.2, 0.25]	0.025	0.224947	109799756332161	0.278108
	41.8407	-88.2304	(0.2, 0.25]	0.025	0.223987	1.09742e+14	0.364584
	41.8407	-88.2304	(0.2, 0.25]	0.025	0.223987	1.09742e+14	0.405729
	41.8407	-88.2304	(0.2, 0.25]	0.025	0.223987	1.09742e+14	0.371341
	41.8407	-88.2304	(0.2, 0.25]	0.025	0.223987	1.09742e+14	0.412766
	41.8407	-88.2304	(0.2, 0.25]	0.025	0.223987	1.09742e+14	0.285859
	41.8407	-88.2304	(0.2, 0.25]	0.025	0.223987	1.09742e+14
	41.8407	-88.2304	(0.2, 0.25]	0.025	0.223987	1.09742e+14	0.275039
	41.8407	-88.2304	(0.2, 0.25]	0.025	0.223987	1.09742e+14	0.362489
	41.8407	-88.2304	(0.2, 0.25]	0.025	0.223987	1.09742e+14	0.33347
	41.8407	-88.2304	(0.2, 0.25]	0.025	0.223987	1.09742e+14	0.391438
	41.8407	-88.2304	(0.2, 0.25]	0.025	0.223987	1.09742e+14	0.31717
	41.8407	-88.2304	(0.2, 0.25]	0.025	0.223987	1.09742e+14	0.293769
	41.8407	-88.2304	(0.2, 0.25]	0.025	0.223987	1.09742e+14	0.340932
	41.8407	-88.2304	(0.2, 0.25]	0.025	0.223987	1.09742e+14	0.24436
	41.8407	-88.2304	(0.2, 0.25]	0.025	0.223987	1.09742e+14	0.253761
	41.8407	-88.2304	(0.2, 0.25]	0.025	0.223987	1.09742e+14	0.336146
	41.8407	-88.2304	(0.2, 0.25]	0.025	0.223987	1.09742e+14	0.376111
	41.8407	-88.2304	(0.2, 0.25]	0.025	0.223987	1.09742e+14	0.244072
	41.8407	-88.2304	(0.2, 0.25]	0.025	0.223987	1.09742e+14	0.298955
	41.8407	-88.2304	(0.2, 0.25]	0.025	0.223987	1.09742e+14	0.227612
	41.8407	-88.2304	(0.2, 0.25]	0.025	0.223987	1.09742e+14	0.329546
	41.8407	-88.2304	(0.2, 0.25]	0.025	0.223987	1.09742e+14	0.415245
	41.8407	-88.2304	(0.2, 0.25]	0.025	0.223987	1.09742e+14	0.350094
	41.8407	-88.2304	(0.2, 0.25]	0.025	0.223987	1.09742e+14	0.328004
	41.8407	-88.2304	(0.2, 0.25]	0.025	0.223987	1.09742e+14	0.315454
	41.8407	-88.2304	(0.2, 0.25]	0.025	0.223987	1.09742e+14	0.450195
	41.8407	-88.2304	(0.2, 0.25]	0.025	0.223987	1.09742e+14	0.313267
	41.8407	-88.2304	(0.2, 0.25]	0.025	0.223987	1.09742e+14	0.377411
	41.8407	-88.2304	(0.2, 0.25]	0.025	0.223987	1.09742e+14	0.406888
	41.8407	-88.2304	(0.2, 0.25]	0.025	0.223987	1.09742e+14	0.381747
	41.8407	-88.2304	(0.2, 0.25]	0.025	0.223987	1.09742e+14	0.392149
	41.8407	-88.2304	(0.2, 0.25]	0.025	0.223987	1.09742e+14	0.384501
	41.8407	-88.2304	(0.2, 0.25]	0.025	0.223987	1.09742e+14	0.378166
	41.8407	-88.2304	(0.2, 0.25]	0.025	0.223987	1.09742e+14	0.429993
	41.8407	-88.2304	(0.2, 0.25]	0.025	0.223987	1.09742e+14	0.420352
	41.8407	-88.2304	(0.2, 0.25]	0.025	0.223987	1.09742e+14	0.255392
	41.8407	-88.2304	(0.2, 0.25]	0.025	0.223987	1.09742e+14	0.446797
	41.8407	-88.2304	(0.2, 0.25]	0.025	0.223987	1.09742e+14	0.347282
	41.8407	-88.2304	(0.2, 0.25]	0.025	0.223987	1.09742e+14
	41.8407	-88.2304	(0.2, 0.25]	0.025	0.223987	1.09742e+14	0.385763
	41.8407	-88.2304	(0.2, 0.25]	0.025	0.223987	1.09742e+14	0.392534
	41.8407	-88.2304	(0.2, 0.25]	0.025	0.223987	1.09742e+14	0.328647
	41.8407	-88.2304	(0.2, 0.25]	0.025	0.223987	1.09742e+14	0.477118
	41.8407	-88.2304	(0.2, 0.25]	0.025	0.223987	1.09742e+14	0.480251
	41.8407	-88.2304	(0.2, 0.25]	0.025	0.223987	1.09742e+14	0.445349
	41.8407	-88.2304	(0.2, 0.25]	0.025	0.223987	1.09742e+14	0.456291
	41.8407	-88.2304	(0.2, 0.25]	0.025	0.223987	1.09742e+14	0.461613
	41.8407	-88.2304	(0.2, 0.25]	0.025	0.223987	1.09742e+14	0.441446
	41.8407	-88.2304	(0.2, 0.25]	0.025	0.223987	1.09742e+14	0.442696
	41.8411	-88.2304	(0.2, 0.25]	0.025	0.224947	109799756332161	0.487085
	41.8411	-88.2304	(0.2, 0.25]	0.025	0.224947	109799756332161	0.387521
	41.8411	-88.2304	(0.2, 0.25]	0.025	0.224947	109799756332161	0.30262
	41.8411	-88.2304	(0.2, 0.25]	0.025	0.224947	109799756332161	0.436699
	41.8411	-88.2304	(0.2, 0.25]	0.025	0.224947	109799756332161	0.205141
	41.8411	-88.2304	(0.2, 0.25]	0.025	0.224947	109799756332161	0.398583
	41.8411	-88.2304	(0.2, 0.25]	0.025	0.224947	109799756332161	0.358873
	41.8411	-88.2304	(0.2, 0.25]	0.025	0.224947	109799756332161	0.371348
	41.8411	-88.2304	(0.2, 0.25]	0.025	0.224947	109799756332161	0.350265
	41.8411	-88.2304	(0.2, 0.25]	0.025	0.224947	109799756332161	0.399055
	41.8411	-88.2304	(0.2, 0.25]	0.025	0.224947	109799756332161	0.403595
	41.8411	-88.2304	(0.2, 0.25]	0.025	0.224947	109799756332161	0.221903
	41.8411	-88.2304	(0.2, 0.25]	0.025	0.224947	109799756332161	0.185
	41.8411	-88.2304	(0.2, 0.25]	0.025	0.224947	109799756332161	0.396092
	41.8411	-88.2304	(0.2, 0.25]	0.025	0.224947	109799756332161	0.315861
	41.8411	-88.2304	(0.2, 0.25]	0.025	0.224947	109799756332161	0.436187
	41.8411	-88.2304	(0.2, 0.25]	0.025	0.224947	109799756332161	0.234831
	41.8411	-88.2304	(0.2, 0.25]	0.025	0.224947	109799756332161	0.354801
	41.8411	-88.2304	(0.2, 0.25]	0.025	0.224947	109799756332161	0.273892
	41.8411	-88.2304	(0.2, 0.25]	0.025	0.224947	109799756332161	0.402311
	41.8411	-88.2304	(0.2, 0.25]	0.025	0.224947	109799756332161
	41.8411	-88.2304	(0.2, 0.25]	0.025	0.224947	109799756332161	0.373288
	41.8415	-88.2304	(0.2, 0.25]	0.025	0.224947	109799756332161	0.338252
	41.8415	-88.2304	(0.2, 0.25]	0.025	0.224947	109799756332161	0.32562
	41.8415	-88.2304	(0.2, 0.25]	0.025	0.224947	109799756332161	0.39398
	41.8415	-88.2304	(0.2, 0.25]	0.025	0.224947	109799756332161	0.410304
	41.8415	-88.2304	(0.2, 0.25]	0.025	0.224947	109799756332161	0.356743
	41.8415	-88.2304	(0.2, 0.25]	0.025	0.224947	109799756332161	0.265209
	41.8415	-88.2304	(0.2, 0.25]	0.025	0.224947	109799756332161	0.160326
	41.8415	-88.2304	(0.2, 0.25]	0.025	0.224947	109799756332161	0.295903
	41.8415	-88.2304	(0.2, 0.25]	0.025	0.224947	109799756332161	0.148997
	41.8415	-88.2304	(0.2, 0.25]	0.025	0.224947	109799756332161	0.288819
	41.8415	-88.2304	(0.2, 0.25]	0.025	0.224947	109799756332161	0.188421
	41.8415	-88.2304	(0.2, 0.25]	0.025	0.224947	109799756332161	0.225569
	41.8415	-88.2304	(0.2, 0.25]	0.025	0.224947	109799756332161	0.178001
	41.8415	-88.2304	(0.2, 0.25]	0.025	0.224947	109799756332161	0.179573
	41.8415	-88.2304	(0.2, 0.25]	0.025	0.224947	109799756332161	0.234892
	41.8415	-88.2304	(0.2, 0.25]	0.025	0.224947	109799756332161	0.331894
	41.8415	-88.2304	(0.2, 0.25]	0.025	0.224947	109799756332161	0.26484
	41.8415	-88.2304	(0.2, 0.25]	0.025	0.224947	109799756332161	0.22974
	41.8415	-88.2304	(0.2, 0.25]	0.025	0.224947	109799756332161	0.179724
	41.8415	-88.2304	(0.2, 0.25]	0.025	0.224947	109799756332161	0.127062
	41.8415	-88.2304	(0.2, 0.25]	0.025	0.224947	109799756332161	0.217632
	41.8415	-88.2304	(0.2, 0.25]	0.025	0.224947	109799756332161	0.259623
	41.8411	-88.2304	(0.2, 0.25]	0.025	0.224947	109799756332161	0.360666
	41.8411	-88.2304	(0.2, 0.25]	0.025	0.224947	109799756332161	0.35282
	41.8411	-88.2304	(0.2, 0.25]	0.025	0.224947	109799756332161	0.196125
	41.8411	-88.2304	(0.2, 0.25]	0.025	0.224947	109799756332161	0.445027
	41.8411	-88.2304	(0.2, 0.25]	0.025	0.224947	109799756332161	0.282283
	41.8411	-88.2304	(0.2, 0.25]	0.025	0.224947	109799756332161	0.444929
	41.8411	-88.2304	(0.2, 0.25]	0.025	0.224947	109799756332161	0.185616
	41.8411	-88.2304	(0.2, 0.25]	0.025	0.224947	109799756332161	0.361899
	41.8411	-88.2304	(0.2, 0.25]	0.025	0.224947	109799756332161	0.248584
	41.8411	-88.2304	(0.2, 0.25]	0.025	0.224947	109799756332161	0.303804
	41.8411	-88.2304	(0.2, 0.25]	0.025	0.224947	109799756332161	0.32456
	41.8411	-88.2304	(0.2, 0.25]	0.025	0.224947	109799756332161	0.346481
	41.8411	-88.2304	(0.2, 0.25]	0.025	0.224947	109799756332161	0.321644
	41.8411	-88.2304	(0.2, 0.25]	0.025	0.224947	109799756332161	0.298714
	41.8411	-88.2304	(0.2, 0.25]	0.025	0.224947	109799756332161	0.326284
	41.8411	-88.2304	(0.2, 0.25]	0.025	0.224947	109799756332161	0.463341
	41.8411	-88.2304	(0.2, 0.25]	0.025	0.224947	109799756332161	0.340632
	41.8411	-88.2304	(0.2, 0.25]	0.025	0.224947	109799756332161	0.295598
	41.8411	-88.2304	(0.2, 0.25]	0.025	0.224947	109799756332161	0.406624
	41.8411	-88.2304	(0.2, 0.25]	0.025	0.224947	109799756332161	0.388585
	41.8411	-88.2304	(0.2, 0.25]	0.025	0.224947	109799756332161	0.385411
	41.8411	-88.2304	(0.2, 0.25]	0.025	0.224947	109799756332161	0.247227
	41.8411	-88.2304	(0.2, 0.25]	0.025	0.224947	109799756332161	0.183466
	41.8411	-88.2304	(0.2, 0.25]	0.025	0.224947	109799756332161	0.269825
	41.8411	-88.2304	(0.2, 0.25]	0.025	0.224947	109799756332161	0.218145
	41.8411	-88.2304	(0.2, 0.25]	0.025	0.224947	109799756332161	0.19319
	41.8411	-88.2304	(0.2, 0.25]	0.025	0.224947	109799756332161	0.399525
	41.8411	-88.2304	(0.2, 0.25]	0.025	0.224947	109799756332161	0.298144
	41.8411	-88.2304	(0.2, 0.25]	0.025	0.224947	109799756332161	0.377193
	41.8411	-88.2304	(0.2, 0.25]	0.025	0.224947	109799756332161	0.123761
	41.8411	-88.2304	(0.2, 0.25]	0.025	0.224947	109799756332161	0.329139
	41.8411	-88.2304	(0.2, 0.25]	0.025	0.224947	109799756332161	0.145901
	41.8411	-88.2304	(0.2, 0.25]	0.025	0.224947	109799756332161	0.281869
	41.8411	-88.2304	(0.2, 0.25]	0.025	0.224947	109799756332161	0.207657
	41.8411	-88.2304	(0.2, 0.25]	0.025	0.224947	109799756332161	0.236719
	41.8411	-88.2304	(0.2, 0.25]	0.025	0.224947	109799756332161	0.377268
	41.8411	-88.2304	(0.2, 0.25]	0.025	0.224947	109799756332161	0.35623
	41.8411	-88.2304	(0.2, 0.25]	0.025	0.224947	109799756332161	0.249256
	41.8411	-88.2304	(0.2, 0.25]	0.025	0.224947	109799756332161	0.334912
	41.8411	-88.2304	(0.2, 0.25]	0.025	0.224947	109799756332161	0.261127
	41.8411	-88.2304	(0.2, 0.25]	0.025	0.224947	109799756332161	0.387811
	41.8411	-88.2304	(0.2, 0.25]	0.025	0.224947	109799756332161	0.299447
	41.8411	-88.2304	(0.2, 0.25]	0.025	0.224947	109799756332161	0.2927
	41.8411	-88.2304	(0.2, 0.25]	0.025	0.224947	109799756332161	0.18067
	41.8411	-88.2304	(0.2, 0.25]	0.025	0.224947	109799756332161	0.19181
	41.8411	-88.2304	(0.2, 0.25]	0.025	0.224947	109799756332161	0.361281
	41.8411	-88.2304	(0.2, 0.25]	0.025	0.224947	109799756332161	0.290169
	41.8411	-88.2304	(0.2, 0.25]	0.025	0.224947	109799756332161	0.198426
	41.8411	-88.2304	(0.2, 0.25]	0.025	0.224947	109799756332161	0.328897
	41.8411	-88.2304	(0.2, 0.25]	0.025	0.224947	109799756332161	0.301089
	41.8411	-88.2304	(0.2, 0.25]	0.025	0.224947	109799756332161	0.327924
	41.8411	-88.2304	(0.2, 0.25]	0.025	0.224947	109799756332161	0.23926
	41.8411	-88.2304	(0.2, 0.25]	0.025	0.224947	109799756332161	0.221579
	41.8411	-88.2304	(0.2, 0.25]	0.025	0.224947	109799756332161	0.255839
	41.8411	-88.2304	(0.2, 0.25]	0.025	0.224947	109799756332161	0.218738
	41.8411	-88.2304	(0.2, 0.25]	0.025	0.224947	109799756332161	0.251318
	41.8411	-88.2304	(0.2, 0.25]	0.025	0.224947	109799756332161	0.200126
	41.8411	-88.2304	(0.2, 0.25]	0.025	0.224947	109799756332161	0.242569
	41.8411	-88.2304	(0.2, 0.25]	0.025	0.224947	109799756332161	0.24373
	41.8411	-88.2304	(0.2, 0.25]	0.025	0.224947	109799756332161	0.326534
	41.8411	-88.2304	(0.2, 0.25]	0.025	0.224947	109799756332161	0.218639
	41.8411	-88.2304	(0.2, 0.25]	0.025	0.224947	109799756332161	0.208283
	41.8411	-88.2304	(0.2, 0.25]	0.025	0.224947	109799756332161	0.261296
	41.8411	-88.2304	(0.2, 0.25]	0.025	0.224947	109799756332161	0.330325
	41.8411	-88.2304	(0.2, 0.25]	0.025	0.224947	109799756332161	0.207427
	41.8411	-88.2304	(0.2, 0.25]	0.025	0.224947	109799756332161	0.264277
	41.8411	-88.2304	(0.2, 0.25]	0.025	0.224947	109799756332161	0.28973
	41.8411	-88.2304	(0.2, 0.25]	0.025	0.224947	109799756332161	0.290472
	41.8411	-88.2304	(0.2, 0.25]	0.025	0.224947	109799756332161	0.228101
	41.8411	-88.2304	(0.2, 0.25]	0.025	0.224947	109799756332161	0.213724
	41.8411	-88.2304	(0.2, 0.25]	0.025	0.224947	109799756332161	0.202468
	33.194	-117.241	(0.1, 0.15]	0.15	0.134837	3.3845e+13	0.478138
	33.194	-117.241	(0.1, 0.15]	0.15	0.134837	3.3845e+13	0.482444
	33.194	-117.241	(0.1, 0.15]	0.15	0.134837	3.3845e+13	0.448163
	33.194	-117.241	(0.1, 0.15]	0.15	0.134837	3.3845e+13	0.358717
	33.194	-117.241	(0.1, 0.15]	0.15	0.134837	3.3845e+13	0.411231
	33.194	-117.241	(0.1, 0.15]	0.15	0.134837	3.3845e+13	0.418043
	33.194	-117.241	(0.1, 0.15]	0.15	0.134837	3.3845e+13
	33.194	-117.241	(0.1, 0.15]	0.15	0.134837	3.3845e+13	0.454545
	33.194	-117.241	(0.1, 0.15]	0.15	0.134837	3.3845e+13	0.471979
	33.194	-117.241	(0.1, 0.15]	0.15	0.134837	3.3845e+13
	33.194	-117.241	(0.1, 0.15]	0.15	0.134837	3.3845e+13
	33.194	-117.241	(0.1, 0.15]	0.15	0.134837	3.3845e+13	0.447913
	33.194	-117.241	(0.1, 0.15]	0.15	0.134837	3.3845e+13	0.479253
	33.194	-117.241	(0.1, 0.15]	0.15	0.134837	3.3845e+13	0.486979
	33.194	-117.241	(0.1, 0.15]	0.15	0.134837	3.3845e+13	0.463068
	33.194	-117.241	(0.1, 0.15]	0.15	0.134837	3.3845e+13	0.413022
	33.194	-117.241	(0.1, 0.15]	0.15	0.134837	3.3845e+13	0.446699
	33.194	-117.241	(0.1, 0.15]	0.15	0.134837	3.3845e+13
	64.35	-145.64	(0.25, 0.3]	0.055	0.292182	8.72381e+14	0.193707
	64.35	-145.64	(0.25, 0.3]	0.055	0.292182	8.72381e+14	0.245959
	64.35	-145.64	(0.25, 0.3]	0.055	0.292182	8.72381e+14	0.313105
	64.35	-145.64	(0.25, 0.3]	0.055	0.292182	8.72381e+14	0.286777
	64.35	-145.64	(0.25, 0.3]	0.055	0.292182	8.72381e+14	0.233152
	64.35	-145.64	(0.25, 0.3]	0.055	0.292182	8.72381e+14	0.177592
	64.35	-145.64	(0.25, 0.3]	0.055	0.292182	8.72381e+14	0.187297
	64.35	-145.64	(0.25, 0.3]	0.055	0.292182	8.72381e+14	0.371013
	64.35	-145.64	(0.25, 0.3]	0.055	0.292182	8.72381e+14	0.322401
	64.35	-145.64	(0.25, 0.3]	0.055	0.292182	8.72381e+14	0.311194
	64.35	-145.64	(0.25, 0.3]	0.055	0.292182	8.72381e+14	0.38673
	64.35	-145.64	(0.25, 0.3]	0.055	0.292182	8.72381e+14	0.155554
	64.35	-145.64	(0.25, 0.3]	0.055	0.292182	8.72381e+14	0.223974
	64.35	-145.64	(0.25, 0.3]	0.055	0.292182	8.72381e+14	0.239993
	64.35	-145.64	(0.25, 0.3]	0.055	0.292182	8.72381e+14	0.244005
	64.35	-145.64	(0.25, 0.3]	0.055	0.292182	8.72381e+14	0.301218
	64.35	-145.64	(0.25, 0.3]	0.055	0.292182	8.72381e+14	0.281634
	64.35	-145.64	(0.25, 0.3]	0.055	0.292182	8.72381e+14	0.325252
	64.35	-145.64	(0.25, 0.3]	0.055	0.292182	8.72381e+14	0.203623
	64.35	-145.64	(0.25, 0.3]	0.055	0.292182	8.72381e+14	0.244059
	64.35	-145.64	(0.25, 0.3]	0.055	0.292182	8.72381e+14	0.264725
	64.35	-145.64	(0.25, 0.3]	0.055	0.292182	8.72381e+14	0.237326
	64.35	-145.64	(0.25, 0.3]	0.055	0.292182	8.72381e+14	0.285641
	64.35	-145.64	(0.25, 0.3]	0.055	0.292182	8.72381e+14	0.25951
	64.35	-145.64	(0.25, 0.3]	0.055	0.292182	8.72381e+14	0.188474
	64.35	-145.64	(0.25, 0.3]	0.055	0.292182	8.72381e+14	0.275546
	64.35	-145.64	(0.25, 0.3]	0.055	0.292182	8.72381e+14	0.303723
	64.35	-145.64	(0.25, 0.3]	0.055	0.292182	8.72381e+14	0.283343
	64.35	-145.64	(0.25, 0.3]	0.055	0.292182	8.72381e+14	0.305793
	64.35	-145.64	(0.25, 0.3]	0.055	0.292182	8.72381e+14	0.308611
	64.35	-145.64	(0.25, 0.3]	0.055	0.292182	8.72381e+14	0.239172
	64.33	-145.8	(0.25, 0.3]	0.055	0.290042	9.33607e+14
	64.33	-145.8	(0.25, 0.3]	0.055	0.290042	9.33607e+14	0.196204
	64.33	-145.8	(0.25, 0.3]	0.055	0.290042	9.33607e+14	0.205164
	64.33	-145.8	(0.25, 0.3]	0.055	0.290042	9.33607e+14	0.189017
	64.33	-145.8	(0.25, 0.3]	0.055	0.290042	9.33607e+14	0.146406
	64.33	-145.8	(0.25, 0.3]	0.055	0.290042	9.33607e+14	0.128428
	64.33	-145.8	(0.25, 0.3]	0.055	0.290042	9.33607e+14	0.136026
	64.33	-145.8	(0.25, 0.3]	0.055	0.290042	9.33607e+14	0.206387
	64.33	-145.8	(0.25, 0.3]	0.055	0.290042	9.33607e+14	0.182863
	64.33	-145.8	(0.25, 0.3]	0.055	0.290042	9.33607e+14	0.136766
	64.33	-145.8	(0.25, 0.3]	0.055	0.290042	9.33607e+14	0.155556
	64.33	-145.8	(0.25, 0.3]	0.055	0.290042	9.33607e+14	0.0645934
	64.33	-145.8	(0.25, 0.3]	0.055	0.290042	9.33607e+14	0.0923411
	64.33	-145.8	(0.25, 0.3]	0.055	0.290042	9.33607e+14	0.0943298
	64.33	-145.8	(0.25, 0.3]	0.055	0.290042	9.33607e+14	0.148797
	64.33	-145.8	(0.25, 0.3]	0.055	0.290042	9.33607e+14	0.201956
	64.33	-145.8	(0.25, 0.3]	0.055	0.290042	9.33607e+14	0.174851
	64.33	-145.8	(0.25, 0.3]	0.055	0.290042	9.33607e+14	0.119892
	64.33	-145.8	(0.25, 0.3]	0.055	0.290042	9.33607e+14	0.111283
	64.33	-145.8	(0.25, 0.3]	0.055	0.290042	9.33607e+14	0.1399
	64.33	-145.8	(0.25, 0.3]	0.055	0.290042	9.33607e+14	0.164064
	64.33	-145.8	(0.25, 0.3]	0.055	0.290042	9.33607e+14	0.27354
	64.33	-145.8	(0.25, 0.3]	0.055	0.290042	9.33607e+14	0.18498
	64.33	-145.8	(0.25, 0.3]	0.055	0.290042	9.33607e+14	0.185706
	64.33	-145.8	(0.25, 0.3]	0.055	0.290042	9.33607e+14	0.168826
	64.33	-145.8	(0.25, 0.3]	0.055	0.290042	9.33607e+14	0.181325
	64.33	-145.8	(0.25, 0.3]	0.055	0.290042	9.33607e+14	0.172838
	64.33	-145.8	(0.25, 0.3]	0.055	0.290042	9.33607e+14	0.175444
	64.33	-145.8	(0.25, 0.3]	0.055	0.290042	9.33607e+14	0.206527
	64.33	-145.8	(0.25, 0.3]	0.055	0.290042	9.33607e+14	0.08901
	64.33	-145.69	(0.25, 0.3]	0.055	0.279957	824028071489638	0.172824
	64.33	-145.69	(0.25, 0.3]	0.055	0.279957	824028071489638	0.280592
	64.33	-145.69	(0.25, 0.3]	0.055	0.279957	824028071489638	0.308646
	64.33	-145.69	(0.25, 0.3]	0.055	0.279957	824028071489638	0.19646
	64.33	-145.69	(0.25, 0.3]	0.055	0.279957	824028071489638	0.242194
	64.33	-145.69	(0.25, 0.3]	0.055	0.279957	824028071489638	0.212475
	64.33	-145.69	(0.25, 0.3]	0.055	0.279957	824028071489638	0.308447
	64.33	-145.69	(0.25, 0.3]	0.055	0.279957	824028071489638	0.304456
	64.33	-145.69	(0.25, 0.3]	0.055	0.279957	824028071489638	0.228707
	64.33	-145.69	(0.25, 0.3]	0.055	0.279957	824028071489638	0.276341
	64.33	-145.69	(0.25, 0.3]	0.055	0.279957	824028071489638	0.335456
	64.33	-145.69	(0.25, 0.3]	0.055	0.279957	824028071489638	0.166967
	64.33	-145.69	(0.25, 0.3]	0.055	0.279957	824028071489638	0.359923
	64.33	-145.69	(0.25, 0.3]	0.055	0.279957	824028071489638	0.173343
	64.33	-145.69	(0.25, 0.3]	0.055	0.279957	824028071489638	0.32432
	64.33	-145.69	(0.25, 0.3]	0.055	0.279957	824028071489638	0.153566
	64.33	-145.69	(0.25, 0.3]	0.055	0.279957	824028071489638	0.318669
	64.33	-145.69	(0.25, 0.3]	0.055	0.279957	824028071489638	0.283624
	64.33	-145.69	(0.25, 0.3]	0.055	0.279957	824028071489638	0.306416
	64.33	-145.69	(0.25, 0.3]	0.055	0.279957	824028071489638	0.231361
	64.33	-145.69	(0.25, 0.3]	0.055	0.279957	824028071489638	0.272441
	64.33	-145.69	(0.25, 0.3]	0.055	0.279957	824028071489638	0.247134
	64.33	-145.69	(0.25, 0.3]	0.055	0.279957	824028071489638	0.275435
	64.33	-145.69	(0.25, 0.3]	0.055	0.279957	824028071489638	0.225989
	64.33	-145.69	(0.25, 0.3]	0.055	0.279957	824028071489638	0.346354
	64.33	-145.69	(0.25, 0.3]	0.055	0.279957	824028071489638	0.265162
	64.33	-145.69	(0.25, 0.3]	0.055	0.279957	824028071489638	0.30396
	64.33	-145.69	(0.25, 0.3]	0.055	0.279957	824028071489638	0.332969
	64.33	-145.69	(0.25, 0.3]	0.055	0.279957	824028071489638	0.290969
	64.33	-145.69	(0.25, 0.3]	0.055	0.279957	824028071489638	0.212951
	64.33	-145.69	(0.25, 0.3]	0.055	0.279957	824028071489638	0.276127
	64.33	-145.69	(0.25, 0.3]	0.055	0.279957	824028071489638	0.251564
	64.33	-145.8	(0.25, 0.3]	0.015	0.293922	3.19593e+14	0.122123
	64.33	-145.8	(0.25, 0.3]	0.015	0.293922	3.19593e+14	0.17394
	64.33	-145.8	(0.25, 0.3]	0.015	0.293922	3.19593e+14	0.112665
	64.33	-145.8	(0.25, 0.3]	0.015	0.293922	3.19593e+14	0.133879
	64.33	-145.8	(0.25, 0.3]	0.015	0.293922	3.19593e+14	0.114661
	64.33	-145.8	(0.25, 0.3]	0.015	0.293922	3.19593e+14
	64.33	-145.8	(0.25, 0.3]	0.015	0.293922	3.19593e+14	0.178412
	64.33	-145.8	(0.25, 0.3]	0.015	0.293922	3.19593e+14	0.239801
	64.33	-145.8	(0.25, 0.3]	0.015	0.293922	3.19593e+14	0.173948
	64.33	-145.8	(0.25, 0.3]	0.015	0.293922	3.19593e+14	0.137537
	64.33	-145.8	(0.25, 0.3]	0.015	0.293922	3.19593e+14	0.169258
	64.33	-145.8	(0.25, 0.3]	0.015	0.293922	3.19593e+14	0.140217
	64.33	-145.8	(0.25, 0.3]	0.015	0.293922	3.19593e+14	0.173743
	64.33	-145.8	(0.25, 0.3]	0.015	0.293922	3.19593e+14	0.12648
	64.33	-145.8	(0.25, 0.3]	0.015	0.293922	3.19593e+14	0.268401
	64.33	-145.8	(0.25, 0.3]	0.015	0.293922	3.19593e+14	0.104918
	64.33	-145.8	(0.25, 0.3]	0.015	0.293922	3.19593e+14	0.100629
	64.33	-145.8	(0.25, 0.3]	0.015	0.293922	3.19593e+14	0.28393
	64.33	-145.8	(0.25, 0.3]	0.015	0.293922	3.19593e+14	0.20751
	64.33	-145.8	(0.25, 0.3]	0.015	0.293922	3.19593e+14	0.234984
	64.33	-145.69	(0.25, 0.3]	0.015	0.287658	2.87439e+14	0.200577
	64.33	-145.69	(0.25, 0.3]	0.015	0.287658	2.87439e+14	0.252551
	64.33	-145.69	(0.25, 0.3]	0.015	0.287658	2.87439e+14	0.309397
	64.33	-145.69	(0.25, 0.3]	0.015	0.287658	2.87439e+14	0.263542
	64.33	-145.69	(0.25, 0.3]	0.015	0.287658	2.87439e+14	0.289042
	64.33	-145.69	(0.25, 0.3]	0.015	0.287658	2.87439e+14	0.328569
	64.33	-145.69	(0.25, 0.3]	0.015	0.287658	2.87439e+14	0.134538
	64.33	-145.69	(0.25, 0.3]	0.015	0.287658	2.87439e+14	0.259623
	64.33	-145.69	(0.25, 0.3]	0.015	0.287658	2.87439e+14	0.275746
	64.33	-145.69	(0.25, 0.3]	0.015	0.287658	2.87439e+14	0.262638
	64.33	-145.69	(0.25, 0.3]	0.015	0.287658	2.87439e+14	0.24056
	64.33	-145.69	(0.25, 0.3]	0.015	0.287658	2.87439e+14	0.222688
	64.33	-145.69	(0.25, 0.3]	0.015	0.287658	2.87439e+14	0.229971
	64.33	-145.69	(0.25, 0.3]	0.015	0.287658	2.87439e+14	0.304048
	64.33	-145.69	(0.25, 0.3]	0.015	0.287658	2.87439e+14	0.231705
	64.33	-145.69	(0.25, 0.3]	0.015	0.287658	2.87439e+14	0.199463
	64.33	-145.69	(0.25, 0.3]	0.015	0.287658	2.87439e+14	0.315593
	64.33	-145.69	(0.25, 0.3]	0.015	0.287658	2.87439e+14	0.335313
	64.35	-145.64	(0.25, 0.3]	0.015	0.285506	2.77128e+14	0.27414
	64.35	-145.64	(0.25, 0.3]	0.015	0.285506	2.77128e+14	0.269045
	64.35	-145.64	(0.25, 0.3]	0.015	0.285506	2.77128e+14	0.201431
	64.35	-145.64	(0.25, 0.3]	0.015	0.285506	2.77128e+14	0.312562
	64.35	-145.64	(0.25, 0.3]	0.015	0.285506	2.77128e+14	0.271917
	64.35	-145.64	(0.25, 0.3]	0.015	0.285506	2.77128e+14	0.390595
	64.35	-145.64	(0.25, 0.3]	0.015	0.285506	2.77128e+14	0.183591
	64.35	-145.64	(0.25, 0.3]	0.015	0.285506	2.77128e+14	0.236591
	64.35	-145.64	(0.25, 0.3]	0.015	0.285506	2.77128e+14	0.286715
	64.35	-145.64	(0.25, 0.3]	0.015	0.285506	2.77128e+14	0.17012
	64.35	-145.64	(0.25, 0.3]	0.015	0.285506	2.77128e+14	0.227486
	64.35	-145.64	(0.25, 0.3]	0.015	0.285506	2.77128e+14	0.356402
	64.35	-145.64	(0.25, 0.3]	0.015	0.285506	2.77128e+14	0.354508
	64.35	-145.64	(0.25, 0.3]	0.015	0.285506	2.77128e+14
	64.35	-145.64	(0.25, 0.3]	0.015	0.285506	2.77128e+14	0.266282
	64.35	-145.64	(0.25, 0.3]	0.015	0.285506	2.77128e+14	0.346817
	64.35	-145.64	(0.25, 0.3]	0.015	0.285506	2.77128e+14	0.352479
	64.35	-145.64	(0.25, 0.3]	0.015	0.285506	2.77128e+14	0.273475
	64.35	-145.64	(0.25, 0.3]	0.015	0.285506	2.77128e+14	0.283716
	45.04	-123.89	(0.25, 0.3]	0.075	0.27331	2.89985e+14	0.327911
	45.04	-123.89	(0.25, 0.3]	0.075	0.27331	2.89985e+14	0.306644
	45.04	-123.89	(0.25, 0.3]	0.075	0.27331	2.89985e+14	0.303084
	44.23	-122.19	(0.25, 0.3]	0.075	0.253963	2.28602e+14	0.281543
	44.23	-122.19	(0.25, 0.3]	0.075	0.253963	2.28602e+14	0.315034
	44.23	-122.19	(0.25, 0.3]	0.075	0.253963	2.28602e+14	0.196143
	44.23	-122.19	(0.25, 0.3]	0.075	0.253963	2.28602e+14	0.283242
	44.23	-122.16	(0.25, 0.3]	0.075	0.261327	2.599e+14	0.289733
	44.23	-122.16	(0.25, 0.3]	0.075	0.261327	2.599e+14	0.312151
	45.05	-123.9	(0.25, 0.3]	0.075	0.271807	2.88414e+14	0.311779
	45.05	-123.9	(0.25, 0.3]	0.075	0.271807	2.88414e+14
	45.05	-123.89	(0.25, 0.3]	0.075	0.272133	2.86627e+14	0.341419
	69.438	161.71	(0.25, 0.3]	0.35	0.268155	7.20656e+14	0.321855
	69.438	161.71	(0.25, 0.3]	0.4	0.268155	5.73431e+14	0.320774
	69.438	161.71	(0.25, 0.3]	0.05	0.290126	3259223409631323	0.362617
	69.438	161.71	(0.25, 0.3]	0.05	0.290126	3259223409631323	0.279022
	69.438	161.71	(0.25, 0.3]	0.05	0.290126	3259223409631323	0.348396
	69.438	161.71	(0.25, 0.3]	0.05	0.290126	3259223409631323	0.3227
	69.435	161.714	(0.25, 0.3]	0.6	0.269398	2.57722e+14	0.0577069
	69.435	161.714	(0.25, 0.3]	0.05	0.282741	3057360705325000	0.322467
	69.435	161.714	(0.25, 0.3]	0.05	0.282741	3057360705325000	0.258048
	69.435	161.714	(0.25, 0.3]	0.05	0.282741	3057360705325000	0.416859
	69.435	161.714	(0.25, 0.3]	0.05	0.282741	3057360705325000	0.370832
	69.435	161.714	(0.25, 0.3]	0.05	0.282741	3057360705325000	0.416446
	69.435	161.714	(0.25, 0.3]	0.05	0.282741	3057360705325000	0.170316
	69.435	161.714	(0.25, 0.3]	0.125	0.28501	2659908405894092	0.0895067
	69.435	161.714	(0.25, 0.3]	0.75	0.264984	1.52853e+14	0.146594
	69.435	161.714	(0.25, 0.3]	0.75	0.264984	1.52853e+14	0.259455
	69.434	161.716	(0.25, 0.3]	0.5	0.264475	3.72585e+14	0.182065
	69.434	161.716	(0.25, 0.3]	0.55	0.264475	3.06546e+14	0.460524
	69.434	161.716	(0.25, 0.3]	0.55	0.264475	3.06546e+14	0.323386
	69.434	161.716	(0.25, 0.3]	0.42	0.264475	5.20085e+14	0.360774
	69.434	161.716	(0.25, 0.3]	0.5	0.264475	3.72585e+14	0.262936
	69.434	161.716	(0.25, 0.3]	0.54	0.264475	3.18502e+14	0.254138
	69.434	161.716	(0.25, 0.3]	0.35	0.264475	7.13682e+14	0.272671
	69.434	161.716	(0.25, 0.3]	0.35	0.264475	7.13682e+14	0.174938
	69.434	161.716	(0.25, 0.3]	0.05	0.282431	3030272070014847	0.467016
	69.434	161.716	(0.25, 0.3]	0.05	0.282431	3030272070014847	0.297415
	69.434	161.716	(0.25, 0.3]	0.05	0.282431	3030272070014847	0.319065
	69.434	161.716	(0.25, 0.3]	0.05	0.282431	3030272070014847	0.320936
	69.434	161.716	(0.25, 0.3]	0.05	0.282431	3030272070014847	0.327737
	69.434	161.716	(0.25, 0.3]	0.05	0.282431	3030272070014847	0.129139
	69.434	161.716	(0.25, 0.3]	0.18	0.259531	1752933415692105	0.341452
	69.446	161.752	(0.25, 0.3]	0.625	0.277403	4.3654e+14	0.0594109
	69.446	161.752	(0.25, 0.3]	0.05	0.297188	6263998217222082	0.325973
	69.446	161.752	(0.25, 0.3]	0.05	0.297188	6263998217222082	0.217937
	69.446	161.752	(0.25, 0.3]	0.05	0.297188	6263998217222082	0.403804
	69.446	161.752	(0.25, 0.3]	0.05	0.297188	6263998217222082	0.409348
	69.446	161.752	(0.25, 0.3]	0.05	0.297188	6263998217222082	0.330666
	69.446	161.752	(0.25, 0.3]	0.05	0.297188	6263998217222082	0.349028
	69.446	161.752	(0.25, 0.3]	0.05	0.297188	6263998217222082	0.342777
	69.446	161.752	(0.25, 0.3]	0.28	0.274604	1970542573382718	0.211401
	69.442	161.756	(0.25, 0.3]	0.45	0.282788	8.73505e+14	0.183021
	69.442	161.756	(0.25, 0.3]	0.6	0.282788	4.86023e+14	0.208872
	69.442	161.756	(0.25, 0.3]	0.05	0.296113	6168351534284952	0.295584
	69.442	161.756	(0.25, 0.3]	0.05	0.296113	6168351534284952	0.326058
	69.4424	161.756	(0.25, 0.3]	0.05	0.296113	6168351534284952	0.487007
	69.4424	161.756	(0.25, 0.3]	0.05	0.296113	6168351534284952	0.375142
	69.4424	161.756	(0.25, 0.3]	0.05	0.296113	6168351534284952	0.656622
	69.4424	161.756	(0.25, 0.3]	0.05	0.296113	6168351534284952	0.392048
	69.4424	161.756	(0.25, 0.3]	0.05	0.296113	6168351534284952	0.317523
	69.4424	161.756	(0.25, 0.3]	0.05	0.296113	6168351534284952	0.562552
	69.4424	161.756	(0.25, 0.3]	0.61	0.278959	4.63261e+14	0.225133
	69.4424	161.756	(0.25, 0.3]	0.61	0.278959	4.63261e+14	0.0935
	68.7478	161.595	(0.2, 0.25]	0.8	0.211964	1.74795e+14	0.484997
	68.7478	161.595	(0.2, 0.25]	0.66	0.211964	2.75827e+14	0.182916
	68.7478	161.595	(0.25, 0.3]	0.05	0.258645	4010251669894965	0.380698
	68.7478	161.595	(0.25, 0.3]	0.05	0.258645	4010251669894965	0.361226
	68.7478	161.595	(0.25, 0.3]	0.05	0.258645	4010251669894965	0.398335
	68.7478	161.595	(0.2, 0.25]	0.425	0.217287	6.87487e+14	0.303201
	68.7479	161.601	(0.15, 0.2]	0.4	0.199254	7.47679e+14	0.313146
	68.7479	161.601	(0.15, 0.2]	0.45	0.199254	6.02259e+14	0.333805
	68.7479	161.601	(0.15, 0.2]	0.5	0.199254	4.9055e+14	0.220148
	68.7479	161.601	(0.15, 0.2]	0.6	0.199254	3.35101e+14	0.288826
	68.7479	161.601	(0.15, 0.2]	0.54	0.199254	4.19344e+14
	68.7479	161.601	(0.25, 0.3]	0.05	0.255667	3967928512296996	0.349469
	68.7479	161.601	(0.25, 0.3]	0.05	0.255667	3967928512296996	0.314289
	68.7479	161.601	(0.25, 0.3]	0.05	0.255667	3967928512296996	0.32286
	68.7479	161.601	(0.25, 0.3]	0.05	0.255667	3967928512296996	0.33575
	68.7479	161.601	(0.25, 0.3]	0.05	0.255667	3967928512296996	0.529646
	68.7479	161.601	(0.15, 0.2]	0.75	0.19384	1.99553e+14	0.299467
	68.7479	161.601	(0.15, 0.2]	0.65	0.19384	2.78587e+14	0.476352
	74.482	-20.5317	(0.25, 0.3]	0.1	0.279473	6.93181e+14	0.345182
	74.482	-20.5317	(0.25, 0.3]	0.275	0.270188	2.67489e+14	0.338786
	74.482	-20.5317	(0.25, 0.3]	0.415	0.269789	1.31634e+14	0.499282
	74.482	-20.5317	(0.25, 0.3]	0.49	0.269789	9.60523e+13	0.345333
	74.482	-20.5321	(0.25, 0.3]	0.15	0.279473	5.43309e+14	0.408025
	74.482	-20.5321	(0.25, 0.3]	0.34	0.269789	1.85293e+14	0.328499
	74.482	-20.5321	(0.25, 0.3]	0.43	0.269789	1.23344e+14	0.6423
	74.4804	-20.5573	(0.25, 0.3]	0.15	0.278183	3.60658e+14	0.340187
	74.4804	-20.5573	(0.25, 0.3]	0.335	0.265844	1.26081e+14	0.315047
	74.4804	-20.5573	(0.25, 0.3]	0.395	0.265844	9.55433e+13	0.174433
	74.48	-20.557	(0.25, 0.3]	0.375	0.265844	104580819466572	0.186451
	74.48	-20.557	(0.25, 0.3]	0.425	0.265844	8.3738e+13	0.267734
	74.48	-20.557	(0.25, 0.3]	0.555	0.265844	4.94893e+13	0.654287
	74.48	-20.557	(0.25, 0.3]	0.515	0.265844	5.77607e+13	0.282043
	74.4625	-20.5459	(0.25, 0.3]	0.1	0.283044	4.34894e+14	0.379766
	74.4625	-20.5459	(0.25, 0.3]	0.25	0.280752	197732480479697	0.366516
	74.4625	-20.5459	(0.25, 0.3]	0.38	0.285171	9.93317e+13	0.404821
	74.4625	-20.5459	(0.25, 0.3]	0.35	0.285171	1.14104e+14	0.511442
	74.4625	-20.5459	(0.25, 0.3]	0.46	0.285171	7.01343e+13	0.499098
	74.4626	-20.5464	(0.25, 0.3]	0.075	0.283044	4.68116e+14	0.641075
	64.49	-157.75	(0.25, 0.3]	0.7	0.279075	5.37894e+13	0.223329
	64.49	-157.75	(0.25, 0.3]	0.7	0.279075	5.37894e+13	0.23269
	64.49	-157.75	(0.25, 0.3]	0.7	0.279075	5.37894e+13	0.177746
	64.49	-157.75	(0.25, 0.3]	0.7	0.279075	5.37894e+13	0.195797
	64.49	-157.75	(0.25, 0.3]	0.7	0.279075	5.37894e+13	0.221413
	64.49	-157.75	(0.25, 0.3]	0.7	0.279075	5.37894e+13	0.276136
	64.49	-157.75	(0.25, 0.3]	0.7	0.279075	5.37894e+13	0.222884
	64.49	-157.75	(0.25, 0.3]	0.7	0.279075	5.37894e+13	0.229999
	64.49	-157.75	(0.25, 0.3]	0.7	0.279075	5.37894e+13	0.222659
	64.49	-157.75	(0.25, 0.3]	0.7	0.279075	5.37894e+13	0.242768
	64.49	-157.75	(0.25, 0.3]	0.7	0.279075	5.37894e+13	0.0837712
	64.49	-157.75	(0.25, 0.3]	0.7	0.279075	5.37894e+13	0.202095
	64.49	-157.75	(0.25, 0.3]	0.7	0.279075	5.37894e+13	0.220591
	64.49	-157.75	(0.25, 0.3]	0.7	0.279075	5.37894e+13	0.252919
	64.49	-157.75	(0.25, 0.3]	0.7	0.279075	5.37894e+13	0.208292
	64.49	-157.75	(0.25, 0.3]	0.7	0.279075	5.37894e+13	0.227955
	64.49	-157.75	(0.25, 0.3]	0.7	0.279075	5.37894e+13	0.20646
	64.49	-157.75	(0.25, 0.3]	0.7	0.279075	5.37894e+13	0.223202
	64.49	-157.75	(0.25, 0.3]	0.7	0.279075	5.37894e+13	0.182503
	64.49	-157.75	(0.25, 0.3]	0.7	0.279075	5.37894e+13	0.16628
	64.49	-157.75	(0.25, 0.3]	0.7	0.279075	5.37894e+13	0.239133
	64.49	-157.75	(0.25, 0.3]	0.7	0.279075	5.37894e+13	0.258647
	64.49	-157.75	(0.25, 0.3]	0.7	0.279075	5.37894e+13	0.219008
	64.49	-157.75	(0.25, 0.3]	0.7	0.279075	5.37894e+13	0.193944
	64.49	-157.75	(0.25, 0.3]	0.95	0.279075	2.51768e+13	0.213394
	64.49	-157.75	(0.25, 0.3]	0.95	0.279075	2.51768e+13	0.215188
	64.49	-157.75	(0.25, 0.3]	0.95	0.279075	2.51768e+13	0.207234
	64.49	-157.75	(0.25, 0.3]	0.95	0.279075	2.51768e+13	0.222995
	64.49	-157.75	(0.25, 0.3]	0.95	0.279075	2.51768e+13	0.206756
	64.49	-157.75	(0.25, 0.3]	0.95	0.279075	2.51768e+13	0.184116
	64.49	-157.75	(0.25, 0.3]	0.95	0.279075	2.51768e+13	0.209869
	64.49	-157.75	(0.25, 0.3]	0.95	0.279075	2.51768e+13	0.200315
	64.49	-157.75	(0.25, 0.3]	0.95	0.279075	2.51768e+13	0.213413
	64.49	-157.75	(0.25, 0.3]	0.95	0.279075	2.51768e+13	0.242477
	64.49	-157.75	(0.25, 0.3]	0.95	0.279075	2.51768e+13
	64.49	-157.75	(0.25, 0.3]	0.95	0.279075	2.51768e+13	0.115506
	64.49	-157.75	(0.25, 0.3]	0.95	0.279075	2.51768e+13	0.23316
	64.49	-157.75	(0.25, 0.3]	0.95	0.279075	2.51768e+13	0.238461
	64.49	-157.75	(0.25, 0.3]	0.95	0.279075	2.51768e+13	0.219003
	64.49	-157.75	(0.25, 0.3]	0.95	0.279075	2.51768e+13	0.203916
	64.49	-157.75	(0.25, 0.3]	1	0.279075	2.19621e+13	0.244772
	64.49	-157.75	(0.25, 0.3]	1	0.279075	2.19621e+13	0.221163
	64.49	-157.75	(0.25, 0.3]	1	0.279075	2.19621e+13
	64.49	-157.75	(0.25, 0.3]	1	0.279075	2.19621e+13	0.183311
	64.49	-157.75	(0.25, 0.3]	1	0.279075	2.19621e+13	0.232888
	64.49	-157.75	(0.25, 0.3]	1	0.279075	2.19621e+13	0.210426
	64.49	-157.75	(0.25, 0.3]	1	0.279075	2.19621e+13	0.206698
	64.49	-157.75	(0.25, 0.3]	1	0.279075	2.19621e+13	0.211661
	64.49	-157.75	(0.25, 0.3]	0.05	0.29955	9.63223e+14	0.264316
	64.49	-157.75	(0.25, 0.3]	0.05	0.29955	9.63223e+14	0.25854
	64.49	-157.75	(0.25, 0.3]	0.05	0.29955	9.63223e+14	0.241331
	64.49	-157.75	(0.25, 0.3]	0.05	0.29955	9.63223e+14	0.271576
	64.49	-157.75	(0.25, 0.3]	0.05	0.29955	9.63223e+14	0.272775
	64.49	-157.75	(0.25, 0.3]	0.05	0.29955	9.63223e+14	0.309013
	64.49	-157.75	(0.25, 0.3]	0.3	0.285803	2.94872e+14	0.236904
	64.49	-157.75	(0.25, 0.3]	0.3	0.285803	2.94872e+14	0.237136
	64.49	-157.75	(0.25, 0.3]	0.3	0.285803	2.94872e+14	0.196369
	64.49	-157.75	(0.25, 0.3]	0.3	0.285803	2.94872e+14	0.26323
	64.49	-157.75	(0.25, 0.3]	0.3	0.285803	2.94872e+14	0.222938
	64.49	-157.75	(0.25, 0.3]	0.3	0.285803	2.94872e+14	0.246352
	64.49	-157.75	(0.25, 0.3]	0.3	0.285803	2.94872e+14	0.201737
	64.49	-157.75	(0.25, 0.3]	0.3	0.285803	2.94872e+14	0.278461
	64.49	-157.75	(0.25, 0.3]	0.3	0.285803	2.94872e+14	0.248511
	64.49	-157.75	(0.25, 0.3]	0.3	0.285803	2.94872e+14	0.244519
	64.49	-157.75	(0.25, 0.3]	0.3	0.285803	2.94872e+14	0.281496
	64.49	-157.75	(0.25, 0.3]	0.3	0.285803	2.94872e+14	0.210014
	64.49	-157.75	(0.25, 0.3]	0.3	0.285803	2.94872e+14	0.258838
	64.49	-157.75	(0.25, 0.3]	0.3	0.285803	2.94872e+14	0.288333
	50.85	-120.42	(0.25, 0.3]	0.05	0.294446	4.50284e+14	0.256875
	50.85	-120.42	(0.25, 0.3]	0.05	0.294446	4.50284e+14	0.341714
	50.85	-120.42	(0.25, 0.3]	0.05	0.294446	4.50284e+14	0.224631
	50.85	-120.42	(0.25, 0.3]	0.05	0.294446	4.50284e+14	0.211911
	50.93	-120.3	(0.25, 0.3]	0.05	0.294932	3.68017e+14	0.2634
	50.93	-120.3	(0.25, 0.3]	0.05	0.294932	3.68017e+14	0.355719
	50.93	-120.3	(0.25, 0.3]	0.05	0.294932	3.68017e+14	0.278587
	50.93	-120.3	(0.25, 0.3]	0.05	0.294932	3.68017e+14	0.32381
	50.9	-120.35	(0.25, 0.3]	0.05	0.292407	3.93979e+14	0.2783
	50.9	-120.35	(0.25, 0.3]	0.05	0.292407	3.93979e+14	0.287835
	50.9	-120.35	(0.25, 0.3]	0.05	0.292407	3.93979e+14	0.245892
	50.9	-120.35	(0.25, 0.3]	0.05	0.292407	3.93979e+14	0.327067
	54.37	-122.62	(0.25, 0.3]	0.05	0.291906	3.93185e+14	0.228844
	54.37	-122.62	(0.25, 0.3]	0.05	0.291906	3.93185e+14	0.226266
	54.37	-122.62	(0.25, 0.3]	0.05	0.291906	3.93185e+14	0.242719
	54.37	-122.62	(0.25, 0.3]	0.05	0.291906	3.93185e+14	0.253617
	54.62	-126.3	(0.25, 0.3]	0.05	0.29174	4.643e+14	0.190655
	54.62	-126.3	(0.25, 0.3]	0.05	0.29174	4.643e+14	0.192411
	54.62	-126.3	(0.25, 0.3]	0.05	0.29174	4.643e+14	0.259042
	54.62	-126.3	(0.25, 0.3]	0.05	0.29174	4.643e+14	0.148691
	52.32	-121.92	(0.25, 0.3]	0.05	0.294218	3.82204e+14	0.209132
	52.32	-121.92	(0.25, 0.3]	0.05	0.294218	3.82204e+14	0.336252
	52.32	-121.92	(0.25, 0.3]	0.05	0.294218	3.82204e+14	0.31777
	52.32	-121.92	(0.25, 0.3]	0.05	0.294218	3.82204e+14	0.353087
	44.63	-123.32	(0.25, 0.3]	0.075	0.254294	2.17344e+14	0.270905
	44.63	-123.32	(0.25, 0.3]	0.075	0.254294	2.17344e+14	0.262532
	44.39	-122.14	(0.25, 0.3]	0.075	0.276937	3.01409e+14	0.230872
	44.39	-122.14	(0.25, 0.3]	0.075	0.276937	3.01409e+14	0.271493
	44.39	-122.14	(0.25, 0.3]	0.075	0.276937	3.01409e+14	0.254861
	43.92	-121.02	(0.2, 0.25]	0.075	0.201442	8.36145e+13	0.344191
	43.92	-121.02	(0.2, 0.25]	0.075	0.201442	8.36145e+13	0.370306
	44.41	-121.8	(0.2, 0.25]	0.075	0.248897	2.66438e+14	0.331296
	43.91	-121.02	(0.2, 0.25]	0.075	0.206851	6.415e+13	0.38898
	44.62	-123.32	(0.25, 0.3]	0.075	0.251706	2.23139e+14	0.180238
	44.42	-121.79	(0.2, 0.25]	0.075	0.249261	2.93656e+14	0.297184
	44.23	-122.22	(0.25, 0.3]	0.075	0.256807	2.4007e+14	0.279275
	44.23	-122.22	(0.25, 0.3]	0.075	0.256807	2.4007e+14	0.234327
	44.23	-122.22	(0.25, 0.3]	0.075	0.256807	2.4007e+14	0.19796
	44.42	-121.85	(0.2, 0.25]	0.075	0.247114	2.56433e+14	0.282186
	44.5	-121.63	(0.25, 0.3]	0.075	0.252718	2.88791e+14	0.322842
	44.5	-121.63	(0.25, 0.3]	0.075	0.252718	2.88791e+14	0.295081
	45.06	-123.94	(0.25, 0.3]	0.075	0.27435	2.92107e+14	0.25736
	45.06	-123.94	(0.25, 0.3]	0.075	0.27435	2.92107e+14	0.262634
	44.49	-121.63	(0.25, 0.3]	0.075	0.251573	2.79799e+14	0.312041
	45.07	-123.94	(0.25, 0.3]	0.075	0.279278	293543743855091	0.244826
	18.13	-66.93	(0.2, 0.25]	0.05	0.211775	2.17382e+14	0.19327
	18.13	-66.93	(0.2, 0.25]	0.05	0.211775	2.17382e+14	0.203643
	18.13	-66.93	(0.2, 0.25]	0.05	0.211775	2.17382e+14	0.161761
	18.13	-66.93	(0.2, 0.25]	0.05	0.211775	2.17382e+14	0.218681
	18.13	-66.93	(0.2, 0.25]	0.05	0.211775	2.17382e+14	0.207364
	18.13	-66.93	(0.2, 0.25]	0.05	0.211775	2.17382e+14	0.155969
	18.13	-66.93	(0.2, 0.25]	0.05	0.211775	2.17382e+14	0.146912
	18.13	-66.93	(0.2, 0.25]	0.05	0.211775	2.17382e+14
	18.13	-66.93	(0.2, 0.25]	0.05	0.211775	2.17382e+14	0.18339
	18.13	-66.93	(0.2, 0.25]	0.05	0.211775	2.17382e+14	0.142777
	18.13	-66.93	(0.2, 0.25]	0.05	0.211775	2.17382e+14	0.230335
	18.13	-66.93	(0.2, 0.25]	0.05	0.211775	2.17382e+14	0.205231
	18.13	-66.93	(0.2, 0.25]	0.05	0.211775	2.17382e+14	0.19902
	18.13	-66.93	(0.2, 0.25]	0.05	0.211775	2.17382e+14	0.247889
	18.13	-66.93	(0.2, 0.25]	0.05	0.211775	2.17382e+14	0.179234
	18.13	-66.93	(0.2, 0.25]	0.05	0.211775	2.17382e+14	0.19402
	18.13	-66.93	(0.2, 0.25]	0.05	0.211775	2.17382e+14	0.225222
	18.13	-66.93	(0.2, 0.25]	0.05	0.211775	2.17382e+14	0.172791
	18.13	-66.93	(0.2, 0.25]	0.05	0.211775	2.17382e+14	0.153612
	18.13	-66.93	(0.2, 0.25]	0.05	0.211775	2.17382e+14	0.17492
	18.13	-66.93	(0.2, 0.25]	0.05	0.211775	2.17382e+14	0.140773
	18.13	-66.93	(0.2, 0.25]	0.05	0.211775	2.17382e+14	0.186725
	18.13	-66.93	(0.2, 0.25]	0.05	0.211775	2.17382e+14	0.232679
	18.13	-66.93	(0.2, 0.25]	0.05	0.211775	2.17382e+14
	18.13	-66.93	(0.2, 0.25]	0.05	0.211775	2.17382e+14	0.182836
	18.13	-66.93	(0.2, 0.25]	0.05	0.211775	2.17382e+14	0.127999
	18.13	-66.93	(0.2, 0.25]	0.05	0.211775	2.17382e+14	0.171995
	18.13	-66.93	(0.2, 0.25]	0.05	0.211775	2.17382e+14	0.209453
	38.99	-123.07	(0.15, 0.2]	0.085	0.19033	1.93896e+14	0.212768
	38.99	-123.07	(0.15, 0.2]	0.085	0.19033	1.93896e+14	0.217968
	38.99	-123.07	(0.15, 0.2]	0.085	0.19033	1.93896e+14	0.210119
	38.99	-123.07	(0.15, 0.2]	0.085	0.19033	1.93896e+14	0.161596
	38.99	-123.07	(0.15, 0.2]	0.085	0.19033	1.93896e+14	0.276277
	38.99	-123.07	(0.15, 0.2]	0.085	0.19033	1.93896e+14	0.2781
	38.99	-123.07	(0.15, 0.2]	0.085	0.19033	1.93896e+14	0.236105
	38.99	-123.07	(0.15, 0.2]	0.085	0.19033	1.93896e+14	0.24834
	38.99	-123.07	(0.15, 0.2]	0.085	0.19033	1.93896e+14	0.230043
	38.99	-123.07	(0.15, 0.2]	0.085	0.19033	1.93896e+14	0.265576
	38.99	-123.07	(0.15, 0.2]	0.085	0.19033	1.93896e+14	0.217638
	38.99	-123.07	(0.15, 0.2]	0.085	0.19033	1.93896e+14	0.249759
	38.99	-123.07	(0.15, 0.2]	0.085	0.19033	1.93896e+14	0.250867
	38.99	-123.07	(0.15, 0.2]	0.085	0.19033	1.93896e+14	0.206078
	38.99	-123.07	(0.15, 0.2]	0.085	0.19033	1.93896e+14	0.227777
	38.99	-123.07	(0.15, 0.2]	0.085	0.19033	1.93896e+14	0.216096
	38.99	-123.07	(0.15, 0.2]	0.085	0.19033	1.93896e+14	0.270587
	38.99	-123.07	(0.15, 0.2]	0.085	0.19033	1.93896e+14	0.278463
	38.99	-123.07	(0.15, 0.2]	0.085	0.19033	1.93896e+14	0.24708
	38.99	-123.07	(0.15, 0.2]	0.085	0.19033	1.93896e+14	0.287607
	38.99	-123.07	(0.15, 0.2]	0.085	0.19033	1.93896e+14	0.266939
	38.99	-123.07	(0.15, 0.2]	0.085	0.19033	1.93896e+14	0.2282
	38.99	-123.07	(0.15, 0.2]	0.085	0.19033	1.93896e+14	0.214924
	38.99	-123.07	(0.15, 0.2]	0.085	0.19033	1.93896e+14	0.220471
	38.99	-123.07	(0.15, 0.2]	0.085	0.19033	1.93896e+14	0.225657
	38.99	-123.07	(0.15, 0.2]	0.085	0.19033	1.93896e+14	0.227236
	38.99	-123.07	(0.15, 0.2]	0.085	0.19033	1.93896e+14	0.239537
	38.99	-123.07	(0.15, 0.2]	0.085	0.19033	1.93896e+14	0.227346
	31.078	-97.39	(0.15, 0.2]	0.05	0.176871	8.53672e+13	0.330808
	31.078	-97.39	(0.15, 0.2]	0.05	0.176871	8.53672e+13	0.339191
	31.078	-97.39	(0.15, 0.2]	0.05	0.176871	8.53672e+13	0.311706
	31.078	-97.39	(0.15, 0.2]	0.05	0.176871	8.53672e+13
	31.078	-97.39	(0.15, 0.2]	0.05	0.176871	8.53672e+13	0.351971
	31.078	-97.39	(0.15, 0.2]	0.05	0.176871	8.53672e+13	0.384269
	31.078	-97.39	(0.15, 0.2]	0.05	0.176871	8.53672e+13	0.335798
	31.078	-97.39	(0.15, 0.2]	0.05	0.176871	8.53672e+13	0.395285
	31.078	-97.39	(0.15, 0.2]	0.05	0.176871	8.53672e+13	0.329618
	31.078	-97.39	(0.15, 0.2]	0.05	0.176871	8.53672e+13	0.353737
	31.078	-97.39	(0.15, 0.2]	0.05	0.176871	8.53672e+13	0.364163
	31.078	-97.39	(0.15, 0.2]	0.05	0.176871	8.53672e+13	0.361815
	31.078	-97.39	(0.15, 0.2]	0.05	0.176871	8.53672e+13	0.430234
	31.078	-97.39	(0.15, 0.2]	0.05	0.176871	8.53672e+13	0.345152
	31.078	-97.39	(0.15, 0.2]	0.05	0.176871	8.53672e+13	0.367678
	31.078	-97.39	(0.15, 0.2]	0.05	0.176871	8.53672e+13	0.361893
	31.078	-97.39	(0.15, 0.2]	0.05	0.176871	8.53672e+13	0.363882
	31.078	-97.39	(0.15, 0.2]	0.05	0.176871	8.53672e+13	0.305992
	31.078	-97.39	(0.15, 0.2]	0.05	0.176871	8.53672e+13	0.318455
	31.078	-97.39	(0.15, 0.2]	0.05	0.176871	8.53672e+13	0.341197
	31.078	-97.39	(0.15, 0.2]	0.05	0.176871	8.53672e+13	0.327064
	31.078	-97.39	(0.15, 0.2]	0.05	0.176871	8.53672e+13	0.331503
	31.078	-97.39	(0.15, 0.2]	0.05	0.176871	8.53672e+13	0.333607
	31.078	-97.39	(0.15, 0.2]	0.05	0.176871	8.53672e+13	0.367946
	31.078	-97.39	(0.15, 0.2]	0.05	0.176871	8.53672e+13	0.319596
	31.078	-97.39	(0.15, 0.2]	0.05	0.176871	8.53672e+13	0.357867
	31.078	-97.39	(0.15, 0.2]	0.05	0.176871	8.53672e+13	0.377008
	31.078	-97.39	(0.15, 0.2]	0.05	0.176871	8.53672e+13	0.353534
	31.078	-97.39	(0.15, 0.2]	0.05	0.176871	8.53672e+13	0.32638
	31.078	-97.39	(0.15, 0.2]	0.05	0.176871	8.53672e+13	0.351774
	31.078	-97.39	(0.15, 0.2]	0.05	0.176871	8.53672e+13	0.385483
	31.078	-97.39	(0.15, 0.2]	0.05	0.176871	8.53672e+13	0.37394
	31.078	-97.39	(0.15, 0.2]	0.05	0.176871	8.53672e+13	0.37832
	31.078	-97.39	(0.15, 0.2]	0.05	0.176871	8.53672e+13	0.351873
	31.078	-97.39	(0.15, 0.2]	0.05	0.176871	8.53672e+13	0.339117
	31.078	-97.39	(0.15, 0.2]	0.05	0.176871	8.53672e+13	0.3607
	31.078	-97.39	(0.15, 0.2]	0.05	0.176871	8.53672e+13	0.346595
	31.078	-97.39	(0.15, 0.2]	0.05	0.176871	8.53672e+13	0.316711
	31.078	-97.39	(0.15, 0.2]	0.05	0.176871	8.53672e+13	0.374778
	31.078	-97.39	(0.15, 0.2]	0.05	0.176871	8.53672e+13	0.337874
	31.078	-97.39	(0.15, 0.2]	0.05	0.176871	8.53672e+13	0.365426
	31.078	-97.39	(0.15, 0.2]	0.05	0.176871	8.53672e+13	0.337686
	31.078	-97.39	(0.15, 0.2]	0.05	0.176871	8.53672e+13	0.338144
	31.078	-97.39	(0.15, 0.2]	0.05	0.176871	8.53672e+13	0.357204
	31.078	-97.39	(0.15, 0.2]	0.05	0.176871	8.53672e+13	0.343169
	31.078	-97.39	(0.15, 0.2]	0.05	0.176871	8.53672e+13	0.379831
	31.078	-97.39	(0.15, 0.2]	0.05	0.176871	8.53672e+13	0.368046
	31.078	-97.39	(0.15, 0.2]	0.05	0.176871	8.53672e+13	0.365325
	31.078	-97.39	(0.15, 0.2]	0.05	0.176871	8.53672e+13	0.380542
	31.078	-97.39	(0.15, 0.2]	0.05	0.176871	8.53672e+13	0.347186
	31.078	-97.39	(0.15, 0.2]	0.05	0.176871	8.53672e+13	0.3341
	31.078	-97.39	(0.15, 0.2]	0.05	0.176871	8.53672e+13	0.353934
	31.078	-97.39	(0.15, 0.2]	0.05	0.176871	8.53672e+13	0.377575
	31.078	-97.39	(0.15, 0.2]	0.05	0.176871	8.53672e+13	0.361946
	31.078	-97.39	(0.15, 0.2]	0.05	0.176871	8.53672e+13	0.364592
	31.078	-97.39	(0.15, 0.2]	0.05	0.176871	8.53672e+13	0.305748
	31.078	-97.39	(0.15, 0.2]	0.05	0.176871	8.53672e+13	0.285544
	31.078	-97.39	(0.15, 0.2]	0.05	0.176871	8.53672e+13	0.332803
	31.078	-97.39	(0.15, 0.2]	0.05	0.176871	8.53672e+13	0.335075
	31.078	-97.39	(0.15, 0.2]	0.05	0.176871	8.53672e+13	0.371603
	31.078	-97.39	(0.15, 0.2]	0.05	0.176871	8.53672e+13
	31.078	-97.39	(0.15, 0.2]	0.05	0.176871	8.53672e+13	0.376385
	31.078	-97.39	(0.15, 0.2]	0.05	0.176871	8.53672e+13	0.333274
	31.078	-97.39	(0.15, 0.2]	0.05	0.176871	8.53672e+13	0.323945
	31.078	-97.39	(0.15, 0.2]	0.05	0.176871	8.53672e+13	0.32337
	41.58	-80.05	(0.2, 0.25]	0.025	0.235832	9.92781e+13
	41.58	-80.05	(0.2, 0.25]	0.025	0.235832	9.92781e+13	0.347104
	44.87	-68.1	(0.25, 0.3]	0.025	0.282764	2.19226e+14	0.228078
	35.9	-106.55	(0.2, 0.25]	0.025	0.246522	1.74336e+14	0.276021
	68.63	-149.72	(0.25, 0.3]	0.025	0.294128	1657420018344283	0.337649
	68.63	-149.72	(0.25, 0.3]	0.025	0.294128	1657420018344283	0.558745
	68.63	-149.58	(0.25, 0.3]	0.025	0.290533	1295014808249175	0.231584
	68.63	-149.58	(0.25, 0.3]	0.025	0.290533	1295014808249175
	68.63	-149.58	(0.25, 0.3]	0.025	0.290533	1295014808249175	0.274821
	34.33	-106.73	(0.1, 0.15]	0.025	0.125137	1.56454e+13	0.406514
	34.33	-106.73	(0.1, 0.15]	0.025	0.125137	1.56454e+13	0.344414
	34.33	-106.73	(0.1, 0.15]	0.025	0.125137	1.56454e+13	0.346863
	34.68	-120.05	(0.1, 0.15]	0.025	0.131948	5.76013e+13	0.395121
	34.68	-120.03	(0.1, 0.15]	0.025	0.122828	7.62432e+13	0.334888
	34.7	-120.05	(0.1, 0.15]	0.025	0.14749	6.17305e+13	0.319812
	36.62	-118.63	(0.2, 0.25]	0.025	0.230791	2.91358e+14	0.387432
	36.5	-118.7	(0.2, 0.25]	0.025	0.228494	8.83453e+13	0.360245
	36.45	-118.17	(0.2, 0.25]	0.025	0.247159	2.21921e+14	0.313171
	53.6	-106.2	(0.25, 0.3]	0.025	0.280779	5.271e+14
	53.98	-105.2	(0.25, 0.3]	0.025	0.293569	6.26244e+14	0.358291
	53.9	-104.7	(0.25, 0.3]	0.025	0.28882	5.55005e+14	0.227108
	35.38	-105.93	(0.15, 0.2]	0.025	0.162875	2.18418e+13	0.262334
	35.38	-105.93	(0.15, 0.2]	0.025	0.162875	2.18418e+13	0.237936
	35.38	-105.93	(0.15, 0.2]	0.025	0.162875	2.18418e+13	0.310152
	35.37	-111.55	(0.15, 0.2]	0.025	0.191866	3.23662e+13
	35.37	-111.55	(0.15, 0.2]	0.025	0.191866	3.23662e+13	0.321709
	31.47	-96.87	(0.15, 0.2]	0.025	0.164795	3.61342e+13	0.317423
	-12.65	-71.23	(0.2, 0.25]	0.025	0.224804	2.13825e+14	0.424032
	-12.65	-71.23	(0.2, 0.25]	0.025	0.224804	2.13825e+14	0.245239
	-12.65	-71.23	(0.2, 0.25]	0.025	0.224804	2.13825e+14	0.274595
	-12.63	-71.27	(0.2, 0.25]	0.025	0.224247	2.11304e+14	0.35741
	-13.08	-71.58	(0.2, 0.25]	0.025	0.24877	2.42214e+14
	-13.08	-71.58	(0.2, 0.25]	0.025	0.24877	2.42214e+14
	40.16	-96.53	(0.15, 0.2]	0.05	0.199931	9.67475e+13	0.0848064
	40.26	-96.18	(0.15, 0.2]	0.05	0.195325	9.62859e+13	0.0698511
	38.18	-95.27	(0.15, 0.2]	0.05	0.197611	6.28612e+13
	36.62	-95.27	(0.2, 0.25]	0.05	0.207726	6.74184e+13	0.128361
	48.98	-96.49	(0.2, 0.25]	0.05	0.239169	3.83307e+14	0.206326
	47.73	-96.82	(0.2, 0.25]	0.05	0.209259	1.94196e+14	0.288476
	47.05	-96.43	(0.2, 0.25]	0.05	0.228699	2.18853e+14	0.26167
	46.52	-96.43	(0.2, 0.25]	0.05	0.224384	1.81311e+14	0.229481
	46.4	-97.36	(0.2, 0.25]	0.05	0.230514	2.08847e+14	0.312177
	34.51	-96.6	(0.15, 0.2]	0.05	0.199581	4.99389e+13
	44.8	-96.57	(0.2, 0.25]	0.05	0.233057	1.55526e+14	0.158339
	44.27	-95.7	(0.2, 0.25]	0.05	0.221527	1.32658e+14	0.0460752
	44.26	-96.71	(0.2, 0.25]	0.05	0.22474	1.85491e+14	0.232114
	44.12	-96.15	(0.2, 0.25]	0.05	0.223036	1.77137e+14	0.167471
	44.04	-96.78	(0.2, 0.25]	0.05	0.216173	187921634292740	0.147527
	43.87	-92.85	(0.2, 0.25]	0.05	0.2299	1.41031e+14	0.0686003
	43.51	-93.65	(0.2, 0.25]	0.05	0.212454	1.3172e+14
	43.44	-92.38	(0.2, 0.25]	0.05	0.226509	1.63584e+14
	33.31	-96.23	(0.15, 0.2]	0.05	0.19883	5.43498e+13	0.206222
	42.88	-95.58	(0.15, 0.2]	0.05	0.192958	1.19404e+14	0.120059
	41.61	-97.11	(0.15, 0.2]	0.05	0.199876	103164518967341	0.0910452
	41.71	-95.28	(0.15, 0.2]	0.05	0.194083	1.13634e+14	0.109406
	40.87	-96.81	(0.2, 0.25]	0.05	0.205705	1.05085e+14	0.636282
	40.69	-96.86	(0.2, 0.25]	0.05	0.203265	1.03604e+14
	31.48	-96.88	(0.15, 0.2]	0.05	0.163984	6.6275e+13
	46.8	-114	(0.2, 0.25]	0.025	0.248799	1.67038e+14	0.298149
	46.8	-114	(0.2, 0.25]	0.025	0.248799	1.67038e+14	0.409414
	49.47	-123.53	(0.25, 0.3]	0.025	0.293404	1.67939e+14
	49.47	-123.53	(0.25, 0.3]	0.025	0.293404	1.67939e+14	0.27657
	35.2	-115.87	(0.0, 0.05]	0.025	0.0339756	8.32944e+12	0.243628
	35.2	-115.87	(0.0, 0.05]	0.025	0.0339756	8.32944e+12	0.353571
	34.9	-115.65	(0.05, 0.1]	0.025	0.0687956	1.04154e+13	0.218011
	34.9	-115.65	(0.05, 0.1]	0.025	0.0687956	1.04154e+13	0.236946
	34.9	-115.6	(0.05, 0.1]	0.025	0.0720275	1.2542e+13	0.330367
	18.3	-65.83	(0.2, 0.25]	0.025	0.223307	1.50959e+14	0.287872
	18.3	-65.83	(0.2, 0.25]	0.025	0.223307	1.50959e+14	0.253796
	18.3	-65.83	(0.2, 0.25]	0.025	0.223307	1.50959e+14
	39.1	-96.6	(0.2, 0.25]	0.025	0.20606	4.38132e+13	0.114116
	39.1	-96.6	(0.2, 0.25]	0.025	0.20606	4.38132e+13
	39.1	-96.6	(0.2, 0.25]	0.025	0.20606	4.38132e+13
	39.1	-96.6	(0.2, 0.25]	0.025	0.20606	4.38132e+13	0.20219
	33.97	-116.07	(0.05, 0.1]	0.025	0.0790972	1.60414e+13
	47.17	-95.17	(0.2, 0.25]	0.025	0.242532	1.63102e+14	0.314589
	41.8	-73.75	(0.25, 0.3]	0.025	0.252601	1.82431e+14	0.195542
	41.8	-73.75	(0.25, 0.3]	0.025	0.252601	1.82431e+14	0.248993
	44.22	-122.15	(0.25, 0.3]	0.025	0.275158	1.65986e+14	0.298278
	44.22	-122.15	(0.25, 0.3]	0.025	0.275158	1.65986e+14	0.223296
	20.08	-155.7	(0.2, 0.25]	0.025	0.249672	1.84141e+14	0.290667
	20.08	-155.7	(0.2, 0.25]	0.025	0.249672	1.84141e+14
	20.08	-155.7	(0.2, 0.25]	0.025	0.249672	1.84141e+14	0.254897
	20.08	-155.7	(0.2, 0.25]	0.025	0.249672	1.84141e+14	0.219959
	42.5	-72.17	(0.25, 0.3]	0.025	0.269384	2.03324e+14
	64.87	-111.56	(0.25, 0.3]	0.025	0.281255	1441545819512143	0.409585
	64.87	-111.56	(0.25, 0.3]	0.025	0.281255	1441545819512143	0.500418
	39.35	-111.58	(0.15, 0.2]	0.025	0.192252	4.36413e+13	0.275011
	39.32	-111.48	(0.2, 0.25]	0.025	0.245173	166469047112876	0.17411
	39.32	-111.47	(0.2, 0.25]	0.025	0.241377	1.62362e+14
	39.33	-111.45	(0.2, 0.25]	0.025	0.241277	8.7065e+13	0.369594
	-5.31	37.51	(0.15, 0.2]	0.05	0.173874	1.63533e+14	0.475526
	-5.31	37.51	(0.15, 0.2]	0.05	0.173874	1.63533e+14	0.256909
	-5.33	37.52	(0.15, 0.2]	0.05	0.179321	1.53589e+14	0.226768
	-5.33	37.52	(0.15, 0.2]	0.05	0.179321	1.53589e+14	0.157109
	-5.36	37.51	(0.15, 0.2]	0.05	0.159496	1.37307e+14	0.266992
	-5.36	37.51	(0.15, 0.2]	0.05	0.159496	1.37307e+14	0.171208
	-5.38	37.52	(0.15, 0.2]	0.05	0.166826	1.52673e+14	0.110385
	-5.38	37.52	(0.15, 0.2]	0.05	0.166826	1.52673e+14	0.157338
	57.31	-111.68	(0.25, 0.3]	0.05	0.288153	758017858816368	0.343697
	57.08	-111.54	(0.25, 0.3]	0.05	0.279021	4.31461e+14
	43.37	-80.27	(0.25, 0.3]	0.05	0.25218	2.24226e+14
	-5.31	37.49	(0.15, 0.2]	0.05	0.165942	1.53873e+14	0.210692
	-5.31	37.49	(0.15, 0.2]	0.05	0.165942	1.53873e+14	0.237411
	-5.34	37.49	(0.15, 0.2]	0.05	0.160069	1.42096e+14	0.243346
	-5.34	37.49	(0.15, 0.2]	0.05	0.160069	1.42096e+14	0.208663
	-5.36	37.5	(0.15, 0.2]	0.05	0.16183	137666981719362	0.276657
	-5.36	37.5	(0.15, 0.2]	0.05	0.16183	137666981719362	0.198723
	-5.38	37.5	(0.15, 0.2]	0.05	0.167763	1.47991e+14	0.241005
	-5.38	37.5	(0.15, 0.2]	0.05	0.167763	1.47991e+14	0.246098
	-5.31	37.47	(0.15, 0.2]	0.05	0.164007	1.49475e+14	0.372321
	-5.31	37.47	(0.15, 0.2]	0.05	0.164007	1.49475e+14	0.14978
	-5.34	37.47	(0.15, 0.2]	0.05	0.1677	1.51631e+14	0.33398
	-5.34	37.47	(0.15, 0.2]	0.05	0.1677	1.51631e+14	0.272865
	-5.35	37.47	(0.15, 0.2]	0.05	0.177231	1.60559e+14	0.247805
	-5.35	37.47	(0.15, 0.2]	0.05	0.177231	1.60559e+14	0.158827
	-5.38	37.47	(0.15, 0.2]	0.05	0.161285	1.33463e+14	0.311229
	-5.38	37.47	(0.15, 0.2]	0.05	0.161285	1.33463e+14	0.221451
	-5.32	37.45	(0.15, 0.2]	0.05	0.168485	1.50326e+14	0.367441
	-5.32	37.45	(0.15, 0.2]	0.05	0.168485	1.50326e+14	0.223904
	-5.33	37.45	(0.15, 0.2]	0.05	0.169469	1.51843e+14	0.195342
	-5.33	37.45	(0.15, 0.2]	0.05	0.169469	1.51843e+14
	-5.35	37.45	(0.15, 0.2]	0.05	0.182552	1.58338e+14	0.29429
	-5.35	37.45	(0.15, 0.2]	0.05	0.182552	1.58338e+14	0.192337
	-5.38	37.45	(0.15, 0.2]	0.05	0.168984	1.35425e+14	0.357975
	-5.38	37.45	(0.15, 0.2]	0.05	0.168984	1.35425e+14	0.31129
	-6.05	36.51	(0.1, 0.15]	0.05	0.14532	9.41462e+13
	-6.05	36.51	(0.1, 0.15]	0.05	0.14532	9.41462e+13	0.344844
	-6.08	36.51	(0.1, 0.15]	0.05	0.143361	6.89694e+13	0.435586
	-6.08	36.51	(0.1, 0.15]	0.05	0.143361	6.89694e+13	0.294034
	-6.09	36.51	(0.1, 0.15]	0.05	0.139972	9.56056e+13	0.328708
	-6.09	36.51	(0.1, 0.15]	0.05	0.139972	9.56056e+13	0.340262
	-6.12	36.51	(0.1, 0.15]	0.05	0.140238	8.71522e+13	0.260001
	-6.12	36.51	(0.1, 0.15]	0.05	0.140238	8.71522e+13	0.306821
	-6.06	36.49	(0.1, 0.15]	0.05	0.14217	7.07154e+13	0.367423
	-6.06	36.49	(0.1, 0.15]	0.05	0.14217	7.07154e+13	0.267137
	-6.07	36.49	(0.1, 0.15]	0.05	0.142819	9.52199e+13	0.279218
	-6.07	36.49	(0.1, 0.15]	0.05	0.142819	9.52199e+13	0.258637
	-6.1	36.49	(0.1, 0.15]	0.05	0.143558	6.18509e+13	0.330488
	-6.1	36.49	(0.1, 0.15]	0.05	0.143558	6.18509e+13	0.356569
	-6.12	36.48	(0.1, 0.15]	0.05	0.14265	5.24448e+13	0.290473
	-6.12	36.48	(0.1, 0.15]	0.05	0.14265	5.24448e+13
	-6.06	36.46	(0.1, 0.15]	0.05	0.139428	8.64652e+13	0.369312
	-6.06	36.46	(0.1, 0.15]	0.05	0.139428	8.64652e+13	0.360169
	-6.07	36.47	(0.1, 0.15]	0.05	0.139628	9.02929e+13	0.367239
	-6.07	36.47	(0.1, 0.15]	0.05	0.139628	9.02929e+13	0.365995
	-6.09	36.46	(0.1, 0.15]	0.05	0.137521	9.03579e+13	0.309036
	-6.09	36.46	(0.1, 0.15]	0.05	0.137521	9.03579e+13	0.339716
	-6.12	36.46	(0.1, 0.15]	0.05	0.145131	8.44412e+13	0.117461
	-6.12	36.46	(0.1, 0.15]	0.05	0.145131	8.44412e+13	0.180329
	-6.05	36.44	(0.1, 0.15]	0.05	0.140209	1.01113e+14	0.436339
	-6.05	36.44	(0.1, 0.15]	0.05	0.140209	1.01113e+14	0.369557
	-6.06	36.44	(0.1, 0.15]	0.05	0.140953	1.05426e+14	0.304815
	-6.06	36.44	(0.1, 0.15]	0.05	0.140953	1.05426e+14	0.428549
	-6.09	36.44	(0.1, 0.15]	0.05	0.138418	9.5015e+13	0.455917
	-6.09	36.44	(0.1, 0.15]	0.05	0.138418	9.5015e+13	0.493143
	-6.13	36.44	(0.1, 0.15]	0.05	0.133113	8.04273e+13	0.476055
	-6.13	36.44	(0.1, 0.15]	0.05	0.133113	8.04273e+13	0.506263
	-6.87	36.16	(0.1, 0.15]	0.05	0.138003	1.00757e+14	0.44874
	-6.87	36.16	(0.1, 0.15]	0.05	0.138003	1.00757e+14	0.395341
	-6.88	36.17	(0.1, 0.15]	0.05	0.14293	1.02704e+14	0.394657
	-6.88	36.17	(0.1, 0.15]	0.05	0.14293	1.02704e+14	0.336061
	-6.91	36.16	(0.1, 0.15]	0.05	0.144155	7.47976e+13	0.495068
	-6.91	36.16	(0.1, 0.15]	0.05	0.144155	7.47976e+13	0.384538
	-6.93	36.17	(0.1, 0.15]	0.05	0.140708	9.66057e+13	0.369604
	-6.93	36.17	(0.1, 0.15]	0.05	0.140708	9.66057e+13	0.378402
	-6.86	36.14	(0.1, 0.15]	0.05	0.140514	9.76157e+13	0.522856
	-6.86	36.14	(0.1, 0.15]	0.05	0.140514	9.76157e+13	0.29707
	-6.89	36.14	(0.1, 0.15]	0.05	0.135095	8.63327e+13	0.497538
	-6.89	36.14	(0.1, 0.15]	0.05	0.135095	8.63327e+13	0.344403
	-6.91	36.14	(0.1, 0.15]	0.05	0.144933	1.0158e+14	0.504894
	-6.91	36.14	(0.1, 0.15]	0.05	0.144933	1.0158e+14	0.489931
	-6.93	36.14	(0.1, 0.15]	0.05	0.143491	1.07895e+14	0.502068
	-6.93	36.14	(0.1, 0.15]	0.05	0.143491	1.07895e+14	0.571989
	-6.86	36.12	(0.1, 0.15]	0.05	0.130744	8.83803e+13	0.526983
	-6.86	36.12	(0.1, 0.15]	0.05	0.130744	8.83803e+13	0.423667
	-6.89	36.12	(0.1, 0.15]	0.05	0.128754	8.34545e+13
	-6.89	36.12	(0.1, 0.15]	0.05	0.128754	8.34545e+13	0.353483
	-6.91	36.12	(0.1, 0.15]	0.05	0.130563	7.69413e+13	0.310661
	-6.91	36.12	(0.1, 0.15]	0.05	0.130563	7.69413e+13	0.440431
	-6.94	36.12	(0.1, 0.15]	0.05	0.141958	1.01681e+14	0.337135
	-6.94	36.12	(0.1, 0.15]	0.05	0.141958	1.01681e+14	0.433372
	-6.87	36.1	(0.1, 0.15]	0.05	0.130836	8.21061e+13	0.427077
	-6.87	36.1	(0.1, 0.15]	0.05	0.130836	8.21061e+13	0.412039
	-6.88	36.09	(0.1, 0.15]	0.05	0.127144	8.64597e+13	0.429402
	-6.88	36.09	(0.1, 0.15]	0.05	0.127144	8.64597e+13	0.412283
	-6.91	36.09	(0.1, 0.15]	0.05	0.126682	8.48477e+13	0.440516
	-6.91	36.09	(0.1, 0.15]	0.05	0.126682	8.48477e+13	0.423205
	-6.93	36.09	(0.1, 0.15]	0.05	0.132228	7.96147e+13	0.266067
	-6.93	36.09	(0.1, 0.15]	0.05	0.132228	7.96147e+13	0.430572
	-3.33	36.58	(0.15, 0.2]	0.05	0.179428	8.20004e+13	0.273323
	-3.33	36.58	(0.15, 0.2]	0.05	0.179428	8.20004e+13	0.340449
	-3.34	36.58	(0.15, 0.2]	0.05	0.172945	1.12743e+14	0.381872
	-3.34	36.58	(0.15, 0.2]	0.05	0.172945	1.12743e+14	0.408607
	-3.37	36.57	(0.15, 0.2]	0.05	0.161868	5.52335e+13	0.409288
	-3.37	36.57	(0.15, 0.2]	0.05	0.161868	5.52335e+13	0.432955
	-3.39	36.57	(0.15, 0.2]	0.05	0.164716	5.46115e+13	0.383918
	-3.39	36.57	(0.15, 0.2]	0.05	0.164716	5.46115e+13	0.426914
	-3.32	36.55	(0.15, 0.2]	0.05	0.175153	7.3008e+13	0.316168
	-3.32	36.55	(0.15, 0.2]	0.05	0.175153	7.3008e+13	0.3513
	-3.34	36.55	(0.15, 0.2]	0.05	0.152655	6.38191e+13	0.372514
	-3.34	36.55	(0.15, 0.2]	0.05	0.152655	6.38191e+13	0.417525
	-3.37	36.55	(0.15, 0.2]	0.05	0.160326	5.85444e+13	0.412469
	-3.37	36.55	(0.15, 0.2]	0.05	0.160326	5.85444e+13	0.439357
	-3.38	36.56	(0.15, 0.2]	0.05	0.163407	5.04012e+13	0.388238
	-3.38	36.56	(0.15, 0.2]	0.05	0.163407	5.04012e+13	0.454638
	-3.32	36.53	(0.15, 0.2]	0.05	0.166207	1.07834e+14	0.339548
	-3.32	36.53	(0.15, 0.2]	0.05	0.166207	1.07834e+14	0.419787
	-3.34	36.53	(0.15, 0.2]	0.05	0.163107	8.63341e+13	0.280001
	-3.34	36.53	(0.15, 0.2]	0.05	0.163107	8.63341e+13	0.430349
	-3.36	36.53	(0.15, 0.2]	0.05	0.167775	4.41319e+13	0.353474
	-3.36	36.53	(0.15, 0.2]	0.05	0.167775	4.41319e+13	0.449362
	-3.39	36.53	(0.15, 0.2]	0.05	0.166773	4.5872e+13	0.411165
	-3.39	36.53	(0.15, 0.2]	0.05	0.166773	4.5872e+13	0.449383
	-3.32	36.51	(0.15, 0.2]	0.05	0.171278	1.06932e+14	0.441623
	-3.32	36.51	(0.15, 0.2]	0.05	0.171278	1.06932e+14
	-3.34	36.51	(0.15, 0.2]	0.05	0.164432	5.77764e+13	0.369027
	-3.34	36.51	(0.15, 0.2]	0.05	0.164432	5.77764e+13	0.13062
	-3.37	36.51	(0.15, 0.2]	0.05	0.168437	7.26174e+13	0.441012
	-3.37	36.51	(0.15, 0.2]	0.05	0.168437	7.26174e+13	0.4021
	-3.39	36.51	(0.15, 0.2]	0.05	0.167786	5.05543e+13	0.346409
	-3.39	36.51	(0.15, 0.2]	0.05	0.167786	5.05543e+13	0.427906
	64.87	-111.57	(0.25, 0.3]	0.025	0.269925	1363825544811015	0.339292
	64.87	-111.57	(0.25, 0.3]	0.025	0.269925	1363825544811015	0.496693
	35.97	-79.08	(0.2, 0.25]	0.025	0.215034	6.6433e+13	0.309978
	35.97	-79.08	(0.2, 0.25]	0.025	0.215034	6.6433e+13
	35.97	-79.08	(0.2, 0.25]	0.025	0.215034	6.6433e+13	0.142241
	35.97	-79.08	(0.2, 0.25]	0.025	0.215034	6.6433e+13	0.181801
	33.93	-97.23	(0.15, 0.2]	0.025	0.188411	3.5419e+13	0.225123
	40.8	-104.83	(0.15, 0.2]	0.025	0.177525	3.50324e+13	0.252563
	40.58	-105.33	(0.2, 0.25]	0.025	0.224275	8.37634e+13	0.259838
	40.4	-105.7	(0.25, 0.3]	0.025	0.269957	1.86714e+14	0.343502
	33.3	-96.23	(0.15, 0.2]	0.025	0.189465	3.73441e+13	0.26945
	34.62	-81.67	(0.2, 0.25]	0.025	0.217886	8.859e+13	0.340779
	34.62	-81.67	(0.2, 0.25]	0.025	0.217886	8.859e+13
	34.62	-81.67	(0.2, 0.25]	0.025	0.217886	8.859e+13	0.391849
	34.62	-81.67	(0.2, 0.25]	0.025	0.217886	8.859e+13	0.246448
	34.62	-81.67	(0.2, 0.25]	0.025	0.217886	8.859e+13	0.256161
	42.12	-74.1	(0.25, 0.3]	0.025	0.272199	2.15832e+14	0.202935
	42.16	-74.26	(0.25, 0.3]	0.025	0.270539	2.08956e+14
	36.05	-111.77	(0.15, 0.2]	0.025	0.176829	2.58657e+13	0.365962
	36.05	-111.77	(0.15, 0.2]	0.025	0.176829	2.58657e+13	0.32181
	64.8	-148.25	(0.25, 0.3]	0.025	0.297312	6.24367e+14	0.27028
	43.75	-102.38	(0.15, 0.2]	0.025	0.194685	4.56382e+13	0.307863
	-27.73	-55.68	(0.2, 0.25]	0.025	0.202903	9.24794e+13	0.08735
	-27.73	-55.68	(0.2, 0.25]	0.025	0.202903	9.24794e+13	0.103624
	-27.73	-55.68	(0.2, 0.25]	0.025	0.202903	9.24794e+13	0.148313
	-27.73	-55.68	(0.2, 0.25]	0.025	0.202903	9.24794e+13	0.092716
	78.88	-75.78	(0.25, 0.3]	0.025	0.287921	1330794083987931	0.642728
	78.88	-75.78	(0.25, 0.3]	0.025	0.287921	1330794083987931	0.387518
	68.35	18.67	(0.25, 0.3]	0.025	0.280634	1.99294e+14	0.399801
	68.35	18.67	(0.25, 0.3]	0.025	0.280634	1.99294e+14	0.631938
	37.55	-110.677	(0.05, 0.1]	0.05	0.0812021	1.72693e+13	0.375527
	37.55	-110.677	(0.05, 0.1]	0.05	0.0812021	1.72693e+13	0.389674
	37.55	-110.677	(0.05, 0.1]	0.05	0.0812021	1.72693e+13	0.405954
	37.55	-110.677	(0.05, 0.1]	0.05	0.0812021	1.72693e+13	0.429857
	37.55	-110.677	(0.05, 0.1]	0.05	0.0812021	1.72693e+13	0.49041
	37.55	-110.677	(0.05, 0.1]	0.05	0.0812021	1.72693e+13	0.433704
	37.55	-110.677	(0.05, 0.1]	0.05	0.0812021	1.72693e+13	0.470331
	37.55	-110.677	(0.05, 0.1]	0.05	0.0812021	1.72693e+13	0.423646
	37.55	-110.677	(0.05, 0.1]	0.05	0.0812021	1.72693e+13	0.460895
	37.55	-110.677	(0.05, 0.1]	0.05	0.0812021	1.72693e+13	0.399991
	37.55	-110.677	(0.05, 0.1]	0.05	0.0812021	1.72693e+13	0.397711
	37.55	-110.677	(0.05, 0.1]	0.05	0.0812021	1.72693e+13	0.386719
	37.55	-110.677	(0.05, 0.1]	0.05	0.0812021	1.72693e+13	0.378483
	37.55	-110.677	(0.05, 0.1]	0.05	0.0812021	1.72693e+13	0.411982
	37.55	-110.677	(0.05, 0.1]	0.05	0.0812021	1.72693e+13	0.245872
	37.55	-110.676	(0.05, 0.1]	0.05	0.0812021	1.72693e+13	0.396201
	37.55	-110.676	(0.05, 0.1]	0.05	0.0812021	1.72693e+13	0.374384
	37.55	-110.676	(0.05, 0.1]	0.05	0.0812021	1.72693e+13	0.460841
	37.55	-110.676	(0.05, 0.1]	0.05	0.0812021	1.72693e+13	0.394169
	37.55	-110.676	(0.05, 0.1]	0.05	0.0812021	1.72693e+13	0.365209
	37.55	-110.676	(0.05, 0.1]	0.05	0.0812021	1.72693e+13	0.439446
	37.502	-110.699	(0.05, 0.1]	0.05	0.0936952	1.71345e+13	0.29798
	37.502	-110.699	(0.05, 0.1]	0.05	0.0936952	1.71345e+13	0.346341
	37.502	-110.699	(0.05, 0.1]	0.05	0.0936952	1.71345e+13	0.306377
	37.502	-110.699	(0.05, 0.1]	0.05	0.0936952	1.71345e+13	0.366332
	37.502	-110.699	(0.05, 0.1]	0.05	0.0936952	1.71345e+13	0.361506
	37.502	-110.699	(0.05, 0.1]	0.05	0.0936952	1.71345e+13	0.269331
	37.502	-110.699	(0.05, 0.1]	0.05	0.0936952	1.71345e+13	0.272961
	37.502	-110.699	(0.05, 0.1]	0.05	0.0936952	1.71345e+13	0.280162
	37.502	-110.699	(0.05, 0.1]	0.05	0.0936952	1.71345e+13	0.374222
	37.502	-110.699	(0.05, 0.1]	0.05	0.0936952	1.71345e+13	0.365334
	37.502	-110.699	(0.05, 0.1]	0.05	0.0936952	1.71345e+13	0.37764
	37.502	-110.699	(0.05, 0.1]	0.05	0.0936952	1.71345e+13	0.278643
	37.502	-110.699	(0.05, 0.1]	0.05	0.0936952	1.71345e+13	0.302157
	37.471	-110.71	(0.05, 0.1]	0.05	0.0833145	1.89646e+13	0.374436
	37.471	-110.71	(0.05, 0.1]	0.05	0.0833145	1.89646e+13	0.408875
	37.471	-110.71	(0.05, 0.1]	0.05	0.0833145	1.89646e+13	0.440514
	37.471	-110.71	(0.05, 0.1]	0.05	0.0833145	1.89646e+13	0.457935
	37.275	-110.958	(0.1, 0.15]	0.05	0.10801	18510368179417	0.292913
	37.275	-110.958	(0.1, 0.15]	0.05	0.10801	18510368179417	0.321008
	37.275	-110.958	(0.1, 0.15]	0.05	0.10801	18510368179417	0.186504
	37.473	-110.709	(0.1, 0.15]	0.05	0.107763	2.01744e+13	0.377928
	37.473	-110.709	(0.1, 0.15]	0.05	0.107763	2.01744e+13	0.35395
	37.473	-110.709	(0.1, 0.15]	0.05	0.107763	2.01744e+13	0.442635
	37.473	-110.709	(0.1, 0.15]	0.05	0.107763	2.01744e+13	0.359321
	37.473	-110.709	(0.1, 0.15]	0.05	0.107763	2.01744e+13	0.168611
	37.473	-110.709	(0.1, 0.15]	0.05	0.107763	2.01744e+13	0.188029
	37.552	-110.675	(0.05, 0.1]	0.05	0.0932609	1.43986e+13	0.303363
	37.552	-110.675	(0.05, 0.1]	0.05	0.0932609	1.43986e+13	0.351045
	37.552	-110.675	(0.05, 0.1]	0.05	0.0932609	1.43986e+13	0.342859
	37.552	-110.675	(0.05, 0.1]	0.05	0.0932609	1.43986e+13	0.313291
	37.552	-110.675	(0.05, 0.1]	0.05	0.0932609	1.43986e+13	0.27382
	37.552	-110.675	(0.05, 0.1]	0.05	0.0932609	1.43986e+13	0.182258
	37.552	-110.675	(0.05, 0.1]	0.05	0.0932609	1.43986e+13	0.438583
	37.552	-110.675	(0.05, 0.1]	0.05	0.0932609	1.43986e+13	0.428605
	37.552	-110.675	(0.05, 0.1]	0.05	0.0932609	1.43986e+13	0.456278
	37.472	-110.709	(0.05, 0.1]	0.05	0.0833145	1.89646e+13	0.334117
	37.472	-110.709	(0.05, 0.1]	0.05	0.0833145	1.89646e+13	0.351613
	37.472	-110.709	(0.05, 0.1]	0.05	0.0833145	1.89646e+13	0.385171
	37.472	-110.709	(0.05, 0.1]	0.05	0.0833145	1.89646e+13	0.356043
	37.472	-110.71	(0.05, 0.1]	0.05	0.0833145	1.89646e+13	0.31381
	37.472	-110.71	(0.05, 0.1]	0.05	0.0833145	1.89646e+13
	37.472	-110.71	(0.05, 0.1]	0.05	0.0833145	1.89646e+13	0.457781
	37.472	-110.71	(0.05, 0.1]	0.05	0.0833145	1.89646e+13	0.435011
	37.472	-110.71	(0.05, 0.1]	0.05	0.0833145	1.89646e+13	0.429763
	37.472	-110.71	(0.05, 0.1]	0.05	0.0833145	1.89646e+13	0.411667
	37.551	-110.676	(0.05, 0.1]	0.05	0.0812021	1.74556e+13	0.362294
	37.551	-110.676	(0.05, 0.1]	0.05	0.0812021	1.74556e+13	0.377706
	37.551	-110.676	(0.05, 0.1]	0.05	0.0812021	1.74556e+13	0.379704
	37.551	-110.677	(0.05, 0.1]	0.05	0.0812021	1.74556e+13	0.387289
	37.551	-110.677	(0.05, 0.1]	0.05	0.0812021	1.74556e+13	0.463477
	37.551	-110.677	(0.05, 0.1]	0.05	0.0812021	1.74556e+13	0.481429
	37.551	-110.677	(0.05, 0.1]	0.05	0.0812021	1.74556e+13	0.368227
	37.551	-110.677	(0.05, 0.1]	0.05	0.0812021	1.74556e+13	0.434409
	37.551	-110.677	(0.05, 0.1]	0.05	0.0812021	1.74556e+13	0.338178
	37.498	-110.7	(0.05, 0.1]	0.05	0.0957305	1.56714e+13	0.353089
	37.498	-110.7	(0.05, 0.1]	0.05	0.0957305	1.56714e+13	0.372808
	37.498	-110.7	(0.05, 0.1]	0.05	0.0957305	1.56714e+13	0.359502
	37.498	-110.7	(0.05, 0.1]	0.05	0.0957305	1.56714e+13	0.304142
	37.501	-110.7	(0.05, 0.1]	0.05	0.0876008	1.71425e+13	0.422624
	37.501	-110.7	(0.05, 0.1]	0.05	0.0876008	1.71425e+13	0.430126
	37.501	-110.7	(0.05, 0.1]	0.05	0.0876008	1.71425e+13	0.432347
	71.248	-156.587	(0.3, 0.35]	0.08	0.30402	1806294620775955	0.629383
	71.248	-156.587	(0.3, 0.35]	0.08	0.30402	1806294620775955	0.406624
	71.248	-156.587	(0.3, 0.35]	0.18	0.302781	1138642579141305	0.294749
	71.248	-156.587	(0.3, 0.35]	0.18	0.302781	1138642579141305	0.320247
	71.247	-156.389	(0.3, 0.35]	0.08	0.304595	1835350978434340	0.372077
	71.247	-156.389	(0.3, 0.35]	0.18	0.30206	1129731770263790	0.215737
	71.247	-156.389	(0.3, 0.35]	0.28	0.30206	6.63807e+14	0.260425
	71.215	-156.513	(0.3, 0.35]	0.08	0.305825	2353463354040454	0.340557
	71.215	-156.513	(0.3, 0.35]	0.08	0.305825	2353463354040454	0.211572
	71.215	-156.513	(0.3, 0.35]	0.28	0.305274	8.79151e+14	0.337309
	71.215	-156.513	(0.3, 0.35]	0.18	0.305274	1496224157918995	0.214677
	71.215	-156.513	(0.3, 0.35]	0.28	0.305274	8.79151e+14	0.337028
	71.215	-156.513	(0.3, 0.35]	0.18	0.305274	1496224157918995	0.373677
	71.215	-156.513	(0.3, 0.35]	0.38	0.319463	5.03785e+14	0.279211
	71.215	-156.513	(0.3, 0.35]	0.38	0.319463	5.03785e+14	0.291007
	71.246	-156.417	(0.3, 0.35]	0.08	0.302399	1675627746268754	0.202326
	71.246	-156.417	(0.3, 0.35]	0.08	0.302399	1675627746268754	0.245039
	71.246	-156.417	(0.3, 0.35]	0.18	0.301773	1056159859402078	0.248418
	71.246	-156.417	(0.3, 0.35]	0.18	0.301773	1056159859402078	0.239853
	71.246	-156.389	(0.3, 0.35]	0.18	0.30206	1129731770263790	0.241099
	71.246	-156.389	(0.3, 0.35]	0.28	0.30206	6.63807e+14	0.317892
	71.247	-156.389	(0.3, 0.35]	0.38	0.318575	4.03473e+14	0.366957
	71.246	-156.389	(0.3, 0.35]	0.08	0.304595	1835350978434340	0.277778
	71.253	-156.539	(0.3, 0.35]	0.08	0.301598	1793393139261654	0.383322
	71.253	-156.539	(0.3, 0.35]	0.08	0.301598	1793393139261654	0.203021
	71.253	-156.539	(0.3, 0.35]	0.18	0.300776	1131027880913501	0.243341
	71.253	-156.539	(0.3, 0.35]	0.28	0.300776	6.64569e+14	0.259315
	71.253	-156.539	(0.3, 0.35]	0.18	0.300776	1131027880913501	0.186913
	71.253	-156.539	(0.3, 0.35]	0.28	0.300776	6.64569e+14	0.195871
	71.253	-156.539	(0.3, 0.35]	0.38	0.313343	3.81546e+14	0.389093
	71.253	-156.539	(0.3, 0.35]	0.38	0.313343	3.81546e+14	0.234127
	71.256	-156.59	(0.3, 0.35]	0.08	0.303494	2459228096274786	0.266437
	71.256	-156.59	(0.3, 0.35]	0.18	0.301683	1524995517228111	0.325028
	71.256	-156.591	(0.3, 0.35]	0.08	0.303494	2459228096274786	0.198133
	71.256	-156.591	(0.3, 0.35]	0.18	0.301683	1524995517228111	0.333039
	20.092	-155.845	(0.15, 0.2]	0.075	0.153141	8.19415e+13	0.298712
	20.092	-155.845	(0.15, 0.2]	0.075	0.153141	8.19415e+13	0.336117
	20.092	-155.845	(0.15, 0.2]	0.075	0.153141	8.19415e+13	0.364586
	20.092	-155.845	(0.15, 0.2]	0.075	0.153141	8.19415e+13	0.290406
	20.105	-155.787	(0.2, 0.25]	0.075	0.243952	1.7205e+14	0.797958
	20.105	-155.787	(0.2, 0.25]	0.075	0.243952	1.7205e+14	0.73307
	20.105	-155.787	(0.2, 0.25]	0.075	0.243952	1.7205e+14	0.295407
	20.105	-155.787	(0.2, 0.25]	0.075	0.243952	1.7205e+14	0.359251
	20.105	-155.787	(0.2, 0.25]	0.225	0.232832	7.99593e+13	0.350272
	20.105	-155.787	(0.2, 0.25]	0.225	0.232832	7.99593e+13	0.225871
	20.105	-155.787	(0.2, 0.25]	0.225	0.232832	7.99593e+13	0.294829
	20.105	-155.787	(0.2, 0.25]	0.225	0.232832	7.99593e+13	0.742079
	20.105	-155.787	(0.2, 0.25]	0.4	0.238168	3.32863e+13	0.629804
	20.105	-155.787	(0.2, 0.25]	0.4	0.238168	3.32863e+13	0.717441
	20.099	-155.793	(0.2, 0.25]	0.075	0.207415	7.85955e+13	0.293539
	20.099	-155.793	(0.2, 0.25]	0.075	0.207415	7.85955e+13	0.403757
	20.099	-155.793	(0.2, 0.25]	0.075	0.207415	7.85955e+13	0.798026
	20.108	-155.783	(0.2, 0.25]	0.075	0.244588	1.05617e+14	0.309118
	20.108	-155.783	(0.2, 0.25]	0.075	0.244588	1.05617e+14	0.329846
	20.108	-155.783	(0.2, 0.25]	0.075	0.244588	1.05617e+14	0.308641
	20.108	-155.783	(0.2, 0.25]	0.075	0.244588	1.05617e+14	0.29794
	20.108	-155.783	(0.2, 0.25]	0.225	0.234061	4.89982e+13	0.676567
	20.108	-155.783	(0.2, 0.25]	0.225	0.234061	4.89982e+13	0.644299
	20.108	-155.783	(0.2, 0.25]	0.225	0.234061	4.89982e+13	0.643438
	20.108	-155.783	(0.2, 0.25]	0.4	0.238894	2.03274e+13	0.669976
	20.108	-155.783	(0.2, 0.25]	0.4	0.238894	2.03274e+13	0.63791
	20.108	-155.783	(0.2, 0.25]	0.4	0.238894	2.03274e+13
	20.099	-155.793	(0.2, 0.25]	0.4	0.209298	1.54984e+13	0.285364
	20.099	-155.793	(0.2, 0.25]	0.4	0.209298	1.54984e+13	0.306566
	20.109	-155.776	(0.2, 0.25]	0.075	0.24764	1.01002e+14	0.397695
	20.109	-155.776	(0.2, 0.25]	0.075	0.24764	1.01002e+14	0.42709
	20.109	-155.776	(0.2, 0.25]	0.075	0.24764	1.01002e+14	0.419731
	20.109	-155.776	(0.2, 0.25]	0.075	0.24764	1.01002e+14	0.804042
	20.109	-155.776	(0.2, 0.25]	0.225	0.238545	4.70043e+13	0.741404
	20.109	-155.776	(0.2, 0.25]	0.225	0.238545	4.70043e+13	0.425691
	20.109	-155.776	(0.2, 0.25]	0.225	0.238545	4.70043e+13	0.25208
	20.109	-155.776	(0.2, 0.25]	0.225	0.238545	4.70043e+13	0.575785
	20.092	-155.845	(0.1, 0.15]	0.225	0.149439	3.92841e+13	0.267116
	20.092	-155.845	(0.1, 0.15]	0.225	0.149439	3.92841e+13	0.302093
	20.109	-155.776	(0.2, 0.25]	0.4	0.242686	1.95429e+13	0.737156
	20.109	-155.776	(0.2, 0.25]	0.4	0.242686	1.95429e+13	0.385221
	20.109	-155.776	(0.2, 0.25]	0.4	0.242686	1.95429e+13	0.231337
	20.109	-155.776	(0.2, 0.25]	0.4	0.242686	1.95429e+13
	20.108	-155.77	(0.2, 0.25]	0.075	0.247723	1.16175e+14	0.386049
	20.108	-155.77	(0.2, 0.25]	0.075	0.247723	1.16175e+14	0.440131
	20.108	-155.77	(0.2, 0.25]	0.075	0.247723	1.16175e+14	0.374728
	20.108	-155.77	(0.2, 0.25]	0.075	0.247723	1.16175e+14	0.396813
	20.098	-155.805	(0.15, 0.2]	0.075	0.166195	1.24057e+14	0.376277
	20.098	-155.805	(0.15, 0.2]	0.075	0.166195	1.24057e+14	0.403259
	20.098	-155.805	(0.15, 0.2]	0.075	0.166195	1.24057e+14	0.346196
	20.098	-155.805	(0.15, 0.2]	0.075	0.166195	1.24057e+14	0.405363
	20.098	-155.805	(0.15, 0.2]	0.225	0.161517	5.9247e+13	0.467294
	20.098	-155.805	(0.15, 0.2]	0.225	0.161517	5.9247e+13	0.415956
	20.098	-155.805	(0.15, 0.2]	0.4	0.17217	24600820053322	0.790567
	20.098	-155.805	(0.15, 0.2]	0.4	0.17217	24600820053322	0.429126
	20.099	-155.793	(0.2, 0.25]	0.225	0.20116	3.73291e+13	0.347822
	20.108	-155.77	(0.2, 0.25]	0.225	0.238222	5.40184e+13	0.420567
	20.108	-155.77	(0.2, 0.25]	0.225	0.238222	5.40184e+13	0.359434
	20.108	-155.77	(0.2, 0.25]	0.225	0.238222	5.40184e+13	0.324783
	20.108	-155.77	(0.2, 0.25]	0.225	0.238222	5.40184e+13	0.376594
	20.108	-155.77	(0.2, 0.25]	0.4	0.243072	2.22535e+13	0.240253
	20.108	-155.77	(0.2, 0.25]	0.4	0.243072	2.22535e+13	0.191398
	20.108	-155.77	(0.2, 0.25]	0.4	0.243072	2.22535e+13	0.288422
	20.108	-155.77	(0.2, 0.25]	0.4	0.243072	2.22535e+13	0.289212
	20.092	-155.845	(0.15, 0.2]	0.4	0.160488	1.66519e+13	0.209987
[truncated: 1,109 more rows]
